# Supplementary material for: Diaqua­bis­(2-iodo­benzoato-κO)bis­(nicotinamide-κN 1)cobalt(II)
Source: Acta Crystallogr Sect E Struct Rep Online. 2012 Mar 31;68(Pt 4):m521–2. doi: 10.1107/S160053681201330X (PMC3343903; doi:10.1107/S160053681201330X)
Supplement: Supplementary file 2 [file e-68-0m521-Isup2.hkl]

#
# h,k,l, Fc-squared, Fo-squared, sigma(Fo-squared) and status flag
#
data_I
_shelx_title ' om1 in P 21/c'
_shelx_refln_list_code          4
_shelx_F_calc_maximum      288.87
_exptl_crystal_F_000       809.88
_reflns_d_resolution_high  0.7442
 
loop_
 _symmetry_equiv_pos_as_xyz
 'x, y, z'
 '-x, y+1/2, -z+1/2'
 '-x, -y, -z'
 'x, -y-1/2, z-1/2'
 
_cell_length_a     7.9475
_cell_length_b    19.7551
_cell_length_c     9.7070
_cell_angle_alpha  90.000
_cell_angle_beta  108.642
_cell_angle_gamma  90.000
 
_shelx_F_squared_multiplier     1.000
 
loop_
 _refln_index_h
 _refln_index_k
 _refln_index_l
 _refln_F_squared_calc
 _refln_F_squared_meas
 _refln_F_squared_sigma
 _refln_observed_status
   1   0   0    67981.79    73636.71   4675.55 o
   2   0   0     2713.44     3512.85    111.63 o
   3   0   0    13331.00    14414.36    296.44 o
   4   0   0    19509.91    20287.53    351.73 o
   5   0   0     4294.48     4839.12    184.03 o
   6   0   0     2752.29     5163.78    186.49 o
   7   0   0    14564.38    14035.73    620.32 o
   8   0   0    15985.12    14672.74    657.62 o
   9   0   0     4942.34     4479.66    261.08 o
  10   0   0      206.38      651.73    105.02 o
   1   1   0     6044.99     6280.26    179.18 o
   2   1   0    23830.21    25859.93    357.72 o
   3   1   0     8357.78     8699.75    141.76 o
   4   1   0      279.12      698.88     26.77 o
   5   1   0     8485.97     9296.75    179.56 o
   6   1   0     8807.66     9027.48    174.58 o
   7   1   0     3207.51     4226.14    330.89 o
   8   1   0       29.00      712.58     90.30 o
   9   1   0     1963.06     2082.39    235.56 o
  10   1   0     3166.44     2770.57    140.53 o
   0   2   0     2436.44     1591.04     70.67 o
   1   2   0     1455.98     1447.55     28.76 o
   2   2   0     2020.67     2410.79     78.03 o
   3   2   0    32475.45    33266.29    415.10 o
   4   2   0    27451.62    27795.40    363.64 o
   5   2   0    13238.13    14298.88    285.53 o
   6   2   0      999.49     1628.34    115.82 o
   7   2   0      957.86     1783.14    163.40 o
   8   2   0     2716.71     2778.22    229.68 o
   9   2   0      194.00      536.96    143.30 o
  10   2   0      157.80      586.53     71.45 o
   1   3   0     2313.21     2296.21     42.19 o
   2   3   0    46084.79    45881.18    674.07 o
   3   3   0    14130.74    14554.24    210.60 o
   4   3   0       25.76       50.06     15.70 o
   5   3   0    10298.68    10499.56    179.62 o
   6   3   0    10726.76    10438.16    243.97 o
   7   3   0     4505.03     5181.11    136.07 o
   8   3   0       22.47      890.24     97.17 o
   9   3   0     1751.54     1828.44    104.74 o
  10   3   0     3390.43     2979.28    150.66 o
   0   4   0    49147.09    45413.07   1170.41 o
   1   4   0     5762.97     5526.68    155.99 o
   2   4   0      631.05      668.72     18.21 o
   3   4   0     5841.37     5886.16    110.18 o
   4   4   0     1853.56     1632.69     38.82 o
   5   4   0      787.76     1052.69     51.78 o
   6   4   0      861.83     1106.17     93.24 o
   7   4   0    12230.62    11888.34    279.20 o
   8   4   0     6499.29     6074.46    269.92 o
   9   4   0     3029.66     2998.44    141.58 o
  10   4   0       22.50      644.86    106.00 o
   1   5   0    28967.37    28473.79    465.37 o
   2   5   0    11083.23    10462.29    156.92 o
   3   5   0     4082.49     3781.71     86.88 o
   4   5   0        0.30       40.77      8.29 o
   5   5   0     8056.20     8050.10    216.62 o
   6   5   0     3434.28     3359.14     95.39 o
   7   5   0      483.71      826.44     90.30 o
   8   5   0       73.50      243.42     65.76 o
   9   5   0     2844.49     2826.56    170.78 o
   0   6   0    28536.25    25619.33    556.86 o
   1   6   0    13271.11    12976.30    307.26 o
   2   6   0     3342.33     3293.45     55.55 o
   3   6   0    16082.63    15267.61    233.70 o
   4   6   0    28490.28    27458.09    418.82 o
   5   6   0    11059.85    10836.39    214.01 o
   6   6   0      383.86      436.04     31.18 o
   7   6   0     3033.89     2864.81     89.33 o
   8   6   0     3909.68     3519.78    150.26 o
   9   6   0      666.60      799.59     77.05 o
   1   7   0      348.70      420.27     17.72 o
   2   7   0    10785.16     9906.73    152.80 o
   3   7   0     4407.70     4038.20     60.14 o
   4   7   0        5.87       43.42      6.82 o
   5   7   0     4357.05     4014.74     85.75 o
   6   7   0     2098.93     1946.12     51.28 o
   7   7   0      872.97      946.28     47.23 o
   8   7   0       15.89      112.87     53.98 o
   9   7   0      650.32      697.71     67.63 o
   0   8   0    22521.98    19913.26    513.63 o
   1   8   0    14477.08    13389.58    245.20 o
   2   8   0     5196.40     5139.58     78.95 o
   3   8   0     1204.05     1236.86     22.81 o
   4   8   0     3285.83     2968.79     59.28 o
   5   8   0      874.21      786.94     29.08 o
   6   8   0       98.67      103.28     16.15 o
   7   8   0     5557.57     5032.58    137.61 o
   8   8   0     3199.85     2722.90     90.21 o
   9   8   0     2647.13     2382.02    122.43 o
   1   9   0     9262.29     8899.26    165.90 o
   2   9   0    20461.42    19483.17    269.00 o
   3   9   0     3166.83     3069.57     48.24 o
   4   9   0      161.60      240.75     14.09 o
   5   9   0     4116.15     3861.72     84.66 o
   6   9   0     8715.70     7921.42    157.62 o
   7   9   0     1782.11     1668.49     64.83 o
   8   9   0       10.65       36.91     22.93 o
   9   9   0     1243.68     1195.15     85.33 o
   0  10   0     3641.80     3580.57    101.60 o
   1  10   0      147.48      170.17      8.96 o
   2  10   0     5576.55     5604.00     74.84 o
   3  10   0     3242.05     2981.75     50.53 o
   4  10   0     7625.82     6930.12    124.60 o
   5  10   0     2042.25     1926.37     63.89 o
   6  10   0       72.81       90.83     15.64 o
   7  10   0      239.77      278.06     32.98 o
   8  10   0      299.78      280.66     33.95 o
   9  10   0        0.20       11.48     35.37 o
   1  11   0      383.36      343.52     12.25 o
   2  11   0     2373.98     2211.51     33.23 o
   3  11   0      659.59      614.30     16.84 o
   4  11   0       21.64       58.25      9.55 o
   5  11   0     1469.88     1333.79     64.74 o
   6  11   0      666.42      610.67     29.38 o
   7  11   0      194.89      213.74     23.38 o
   8  11   0       10.98       13.82     32.88 o
   9  11   0      315.46      309.95     44.70 o
   0  12   0     6531.01     5898.43    207.17 o
   1  12   0      977.45      824.23     22.68 o
   2  12   0     1039.41      974.15     20.77 o
   3  12   0      543.01      545.71     17.23 o
   4  12   0     1056.31     1057.44     30.76 o
   5  12   0      227.93      240.09     23.41 o
   6  12   0      671.40      634.13     31.73 o
   7  12   0     1912.52     1746.71     58.08 o
   8  12   0     1014.39      919.12     61.37 o
   9  12   0      844.44      769.51    106.99 o
   1  13   0       57.62      119.18      9.88 o
   2  13   0      130.90      247.52     21.10 o
   3  13   0      114.15      129.02     10.15 o
   4  13   0       80.84       85.17     11.66 o
   5  13   0        2.67       -9.92     13.12 o
   6  13   0       18.72       23.31     31.75 o
   7  13   0        5.37      -27.17     27.17 o
   8  13   0      133.02      120.11     35.35 o
   0  14   0      118.95      214.21     15.59 o
   1  14   0        1.15        3.69      9.91 o
   2  14   0      807.77      793.08     18.72 o
   3  14   0     1451.92     1326.47     31.12 o
   4  14   0      280.16      389.13     46.75 o
   5  14   0      571.13      554.11     43.83 o
   6  14   0       91.90      107.45     21.29 o
   7  14   0       36.13       24.85     18.98 o
   8  14   0        5.53       37.86     29.92 o
   1  15   0      708.23      703.36     19.09 o
   2  15   0      559.06      622.46     21.92 o
   3  15   0        1.73       -6.47      7.99 o
   4  15   0       85.53       45.13     16.66 o
   5  15   0      794.61      780.44     35.81 o
   6  15   0      187.73      250.75     38.28 o
   7  15   0      239.29      213.70     27.21 o
   8  15   0        9.40       21.70     31.77 o
   0  16   0      481.94      490.34     24.17 o
   1  16   0        9.03       12.67     11.27 o
   2  16   0     1478.66     1427.72     34.21 o
   3  16   0       60.10       47.36      9.43 o
   4  16   0      692.21      632.32     41.13 o
   5  16   0      358.31      353.99     27.77 o
   6  16   0      130.54      118.87     23.04 o
   7  16   0       42.34       33.49     19.84 o
   8  16   0      108.15      151.17     39.53 o
   1  17   0       69.30       55.98      9.73 o
   2  17   0       70.17      149.38     32.11 o
   3  17   0        5.74      -14.72     18.84 o
   4  17   0       45.67       47.48     16.21 o
   5  17   0      174.00      223.05     22.78 o
   6  17   0       55.59       33.55     21.45 o
   7  17   0        3.68      -18.18     18.18 o
   0  18   0     1518.46     1392.57     45.99 o
   1  18   0     1380.11     1285.21     29.42 o
   2  18   0      128.50      123.62     12.76 o
   3  18   0       59.95       68.39     17.03 o
   4  18   0        5.35       -2.27     15.57 o
   5  18   0      133.21      124.65     48.09 o
   7  18   0      493.82      530.55     73.61 o
   1  19   0       89.80      116.84     12.91 o
   2  19   0      315.59      257.10     17.16 o
   3  19   0     1285.45     1230.23     47.41 o
   4  19   0       48.99       38.27     24.29 o
   5  19   0      300.34      386.79     38.14 o
   6  19   0      744.10      759.10     50.55 o
   7  19   0      288.67      417.15     65.76 o
   0  20   0      268.85      344.66     46.00 o
   1  20   0      513.12      507.16     22.82 o
   2  20   0      768.03      744.33     26.54 o
   3  20   0     2717.18     2629.31     75.99 o
   4  20   0     3237.93     3168.19    103.46 o
   5  20   0     1816.40     1999.93     77.69 o
   6  20   0      320.16      641.91     73.61 o
   1  21   0      709.12      815.12     49.15 o
   2  21   0      417.78      415.10     32.92 o
   3  21   0      668.80      803.77     49.45 o
   4  21   0       30.68       87.36     42.21 o
   5  21   0      579.88      742.52     48.91 o
   6  21   0      686.48      674.30     76.56 o
   0  22   0     6277.44     6090.77    188.94 o
   1  22   0     3275.17     3609.77    141.27 o
   2  22   0      330.43      412.39     44.66 o
   3  22   0       47.50      137.41     45.15 o
   4  22   0       79.02       84.98     29.24 o
   5  22   0      221.26      502.54     68.71 o
   1  23   0      526.24      658.13     34.28 o
   2  23   0     1271.04     1311.33     60.58 o
   3  23   0     1081.31     1182.28     58.88 o
   5  23   0      247.89      385.74     64.78 o
   1  24   0       67.90      388.98     39.10 o
   2  24   0      405.95      480.80     42.96 o
   3  24   0     2782.73     2959.28    149.19 o
   4  24   0     2763.61     2899.41    150.17 o
   1  25   0      691.43      726.32     62.82 o
   2  25   0     2298.28     3488.32    163.91 o
   3  25   0      841.09     1058.08     85.39 o
 -10   1   1      409.11      478.47     69.54 o
  -9   1   1       66.77      126.18     44.03 o
  -8   1   1      904.18      875.15     68.02 o
  -7   1   1        7.52       22.77     34.66 o
  -6   1   1       19.19       36.45     10.79 o
  -5   1   1      545.21      756.55     22.36 o
  -4   1   1     5066.18     5511.66     92.76 o
  -3   1   1      208.85      269.56     16.95 o
  -2   1   1     1209.19     1299.44     21.91 o
  -1   1   1     3291.68     3408.03     68.00 o
   0   1   1     1935.09     2218.93     66.91 o
   1   1   1    11385.73    12599.43    157.38 o
   2   1   1      716.96      726.22     17.46 o
   3   1   1     2892.28     3176.01     44.99 o
   4   1   1      343.49      387.51     12.57 o
   5   1   1       26.62      170.39     12.64 o
   6   1   1       28.83       76.65     13.50 o
   7   1   1     2595.00     2600.87    116.25 o
   8   1   1     1323.15     1206.92     80.50 o
   9   1   1      276.00      266.49     53.62 o
 -10   2   1       15.65       65.27     42.34 o
  -9   2   1      123.73      185.98     50.06 o
  -8   2   1      307.44      423.40     58.89 o
  -7   2   1       59.64      149.94     23.47 o
  -6   2   1      292.64      302.63     26.97 o
  -5   2   1       14.03       84.06     26.99 o
  -4   2   1      698.77      746.94     55.76 o
  -3   2   1     1298.59     1437.24     28.22 o
  -2   2   1      770.01      798.81     12.93 o
  -1   2   1       90.90       84.07      5.13 o
   0   2   1      184.36      226.45      7.20 o
   1   2   1     2972.60     3251.39     44.68 o
   2   2   1     2051.87     2008.08     25.55 o
   3   2   1       12.53      286.19     34.37 o
   4   2   1       18.24       59.40     12.80 o
   5   2   1        7.86       95.91     11.73 o
   6   2   1     1867.75     1961.13     61.90 o
   7   2   1     2742.68     2886.54    190.91 o
   8   2   1       82.86      265.01     47.13 o
   9   2   1       94.20      103.27     40.24 o
 -10   3   1      421.16      354.36     60.73 o
  -9   3   1      471.93      554.50     68.23 o
  -8   3   1      240.96      252.93     47.51 o
  -7   3   1      131.81      124.35     22.51 o
  -6   3   1      162.10      184.18     22.04 o
  -5   3   1      627.69      752.78     22.18 o
  -4   3   1     8865.58     9234.85    153.01 o
  -3   3   1     5403.21     5484.79    122.73 o
  -2   3   1     3573.81     3677.75     63.48 o
  -1   3   1     7068.86     6696.91    115.75 o
   0   3   1      909.04      879.29     12.63 o
   1   3   1      938.27     1119.22     28.70 o
   2   3   1        0.26       27.86      4.02 o
   3   3   1     3925.86     4029.53     58.67 o
   4   3   1     5067.45     5418.63     83.75 o
   5   3   1     4381.06     4466.31    134.80 o
   6   3   1      331.74      510.62     30.09 o
   7   3   1      799.26     1027.55     90.66 o
   8   3   1      107.71      182.84     44.07 o
   9   3   1       42.81      101.93     40.88 o
 -10   4   1      452.17      435.55     67.15 o
  -9   4   1      708.49      633.81     72.72 o
  -8   4   1      208.48      243.54     46.81 o
  -7   4   1       38.77       29.95     16.62 o
  -6   4   1     3774.25     3862.24     82.87 o
  -5   4   1     6297.35     6047.84    109.81 o
  -4   4   1       72.32      113.95     10.39 o
  -3   4   1     4054.47     4388.15     67.09 o
  -2   4   1       60.29      101.17      6.01 o
  -1   4   1     2596.55     2356.86     53.30 o
   0   4   1     2982.38     3031.96     39.55 o
   1   4   1     1494.95     1539.68     23.14 o
   2   4   1     4003.80     3987.42     63.33 o
   3   4   1     3656.62     3357.78     48.42 o
   4   4   1      708.23      796.53     19.77 o
   5   4   1      131.21      272.53     33.01 o
   6   4   1      195.11      329.86     26.93 o
   7   4   1      245.00      318.66     47.58 o
   8   4   1      410.18      499.40     61.77 o
   9   4   1        0.26       63.50     38.15 o
 -10   5   1      214.75      328.67     59.34 o
  -9   5   1        1.81       93.06     41.29 o
  -8   5   1     3398.05     3264.51    141.87 o
  -7   5   1     3644.69     3360.26     98.98 o
  -6   5   1    11322.31    10940.21    207.14 o
  -5   5   1     3638.89     3733.51     94.37 o
  -4   5   1     1461.53     1567.99     43.97 o
  -3   5   1     2667.20     2837.52     46.94 o
  -2   5   1     3079.32     3126.48     56.84 o
  -1   5   1        9.40       28.04      4.59 o
   0   5   1    20634.71    19448.19    327.93 o
   1   5   1    28390.65    28157.35    367.17 o
   2   5   1    12231.51    12419.26    172.99 o
   3   5   1     8035.61     8197.99    121.96 o
   4   5   1      398.68      400.04     13.42 o
   5   5   1      729.57      690.36     22.50 o
   6   5   1      360.95      455.75     29.82 o
   7   5   1      458.94      513.04     34.46 o
   8   5   1     2043.71     1889.77    103.06 o
   9   5   1     2010.28     1727.11    103.40 o
 -10   6   1      203.22      255.12     53.80 o
  -9   6   1     2172.75     1855.82    105.83 o
  -8   6   1     1889.04     1885.81    100.63 o
  -7   6   1       14.60       78.13     19.56 o
  -6   6   1      474.40      872.48     60.92 o
  -5   6   1     1424.54     1406.91     49.29 o
  -4   6   1     3827.22     3940.91    106.97 o
  -3   6   1        0.64       12.30      4.20 o
  -2   6   1     6201.76     6039.39     90.47 o
  -1   6   1    20717.50    19640.70    255.71 o
   0   6   1    20823.57    20628.52    268.70 o
   1   6   1     3392.40     3546.61     47.07 o
   2   6   1     2179.97     1941.11     35.15 o
   3   6   1     3640.87     3414.16     55.26 o
   4   6   1     5882.07     5926.56    110.39 o
   5   6   1      364.78      411.87     19.30 o
   6   6   1     1431.72     1417.62     53.21 o
   7   6   1     3432.92     3210.25     96.42 o
   8   6   1      346.29      478.18     60.70 o
   9   6   1        2.87      101.76     95.21 o
  -9   7   1      159.55      235.25     49.52 o
  -8   7   1      231.80      283.32     33.46 o
  -7   7   1     2309.15     1917.27     69.13 o
  -6   7   1      206.18      263.90     19.98 o
  -5   7   1      171.26      196.02     21.61 o
  -4   7   1     5187.66     4904.81     94.73 o
  -3   7   1    26125.69    24422.33    347.29 o
  -2   7   1    20243.13    19738.43    344.44 o
  -1   7   1     1120.79     1156.05     18.61 o
   0   7   1        1.12       34.94      3.73 o
   1   7   1     1691.45     1510.24     24.77 o
   2   7   1     4171.50     4467.90     65.78 o
   3   7   1     2518.13     2334.34     40.45 o
   4   7   1     3707.54     3360.89     60.37 o
   5   7   1    14887.75    13651.38    252.39 o
   6   7   1     8187.88     7870.56    193.69 o
   7   7   1      140.27      191.13     26.31 o
   8   7   1      202.18      245.93     48.23 o
   9   7   1      531.26      509.56     69.31 o
  -9   8   1      809.88      748.79     72.33 o
  -8   8   1     1268.33     1233.58     57.02 o
  -7   8   1       33.47       59.18     17.48 o
  -6   8   1     3340.84     3226.91     74.65 o
  -5   8   1     9384.44     8612.66    213.95 o
  -4   8   1     5517.27     5286.43     97.81 o
  -3   8   1        1.33       30.58      8.05 o
  -2   8   1      762.67      646.51     14.63 o
  -1   8   1     5874.73     5133.56     78.21 o
   0   8   1     6908.45     6806.73    103.35 o
   1   8   1       59.13       83.70      5.39 o
   2   8   1     8142.78     7742.11    110.73 o
   3   8   1     8854.84     8433.34    145.33 o
   4   8   1     2056.40     2218.39     47.58 o
   5   8   1      216.16      217.52     18.28 o
   6   8   1     1032.99      934.40     37.68 o
   7   8   1     1449.22     1326.36     55.72 o
   8   8   1     1767.12     1707.03     97.74 o
   9   8   1        6.14       56.58     39.49 o
  -9   9   1        8.41       61.01     37.48 o
  -8   9   1     1656.97     1574.00     82.74 o
  -7   9   1     5767.92     4929.90    136.29 o
  -6   9   1     8929.01     8127.21    161.54 o
  -5   9   1       50.68       77.58     17.11 o
  -4   9   1     1567.71     1522.83     30.28 o
  -3   9   1     5939.39     5527.20     96.22 o
  -2   9   1     1768.91     1588.84     28.17 o
  -1   9   1     1955.68     1892.81     34.46 o
   0   9   1    10745.27     9816.42    147.43 o
   1   9   1    16456.88    14824.59    221.29 o
   2   9   1     8737.31     7870.90    119.00 o
   3   9   1     2551.19     2486.15     50.32 o
   4   9   1     2561.73     2379.18     51.11 o
   5   9   1     1596.48     1447.55     41.54 o
   6   9   1      986.28     1038.96     70.55 o
   7   9   1       75.18       53.97     21.99 o
   8   9   1     2473.04     2245.45     79.77 o
   9   9   1     3777.96     3122.17    147.75 o
  -9  10   1     2779.09     2408.39    122.70 o
  -8  10   1     1707.32     1501.97     86.12 o
  -7  10   1        6.41       15.04     13.69 o
  -6  10   1     1233.05     1169.75     41.01 o
  -5  10   1     7133.22     6443.87    160.03 o
  -4  10   1     2680.46     2446.30     48.74 o
  -3  10   1        1.45       48.62      8.69 o
  -2  10   1     6034.39     5531.59     85.39 o
  -1  10   1    13234.50    11716.13    173.64 o
   0  10   1     7653.08     6892.38    113.11 o
   1  10   1     2719.35     2784.58     47.38 o
   2  10   1     7003.14     6381.04     93.35 o
   3  10   1    10318.45     9377.97    169.06 o
   4  10   1     1690.33     1602.28     38.77 o
   5  10   1      877.96      852.32     31.54 o
   6  10   1     4685.38     4136.20     91.71 o
   7  10   1     4305.15     4024.51    117.17 o
   8  10   1     1443.39     1390.12     70.80 o
   9  10   1      122.66      155.08     71.65 o
  -9  11   1      963.89      885.62     52.44 o
  -8  11   1      355.52      367.64     37.98 o
  -7  11   1     2168.97     1914.00     55.71 o
  -6  11   1      467.85      501.15     26.88 o
  -5  11   1      499.43      537.07     25.12 o
  -4  11   1     5548.49     5200.13     93.89 o
  -3  11   1    15442.27    14260.51    237.62 o
  -2  11   1    14722.92    13574.78    201.52 o
  -1  11   1     1182.27     1155.86     23.28 o
   0  11   1     3797.98     3404.30     60.23 o
   1  11   1     6433.93     5829.87     98.60 o
   2  11   1     3953.71     3998.40     72.89 o
   3  11   1       15.13       37.71     11.21 o
   4  11   1     4171.25     3882.54     76.52 o
   5  11   1    15479.40    14374.55    299.46 o
   6  11   1     5890.05     5496.55    117.07 o
   7  11   1       22.19       54.62     23.62 o
   8  11   1     1430.75     1301.41     69.89 o
  -9  12   1     1439.23     1352.35    119.75 o
  -8  12   1     2249.67     1968.32     91.16 o
  -7  12   1       39.87       84.22     18.09 o
  -6  12   1     2471.56     2240.95     61.48 o
  -5  12   1     5654.21     5119.50    107.97 o
  -4  12   1     3590.93     3337.25     88.18 o
  -3  12   1      152.51      223.35     11.09 o
  -2  12   1     5211.95     4602.61     82.27 o
  -1  12   1     8778.34     7737.73    118.02 o
   0  12   1     7473.09     6716.26    112.12 o
   1  12   1      143.69      272.95     12.13 o
   2  12   1     8508.07     7843.92    197.00 o
   3  12   1    12361.41    11603.57    186.62 o
   4  12   1     2478.74     2321.35     68.41 o
   5  12   1      269.90      369.37     26.99 o
   6  12   1     3118.07     2901.50     79.76 o
   7  12   1     3359.26     3100.22    106.56 o
   8  12   1     1184.39     1159.38     82.94 o
  -9  13   1      203.99      188.73     39.58 o
  -8  13   1     3282.53     3010.49    119.42 o
  -7  13   1     8719.87     8001.01    271.11 o
  -6  13   1     7955.85     7228.89    148.73 o
  -5  13   1      718.64      753.40     35.03 o
  -4  13   1     1867.54     1686.52     77.05 o
  -3  13   1     7927.21     7238.02    116.70 o
  -2  13   1     3084.51     2764.73     47.68 o
  -1  13   1      656.38      730.13     18.08 o
   0  13   1     8825.63     7876.15    130.29 o
   1  13   1    23902.51    21926.71    349.35 o
   2  13   1     9712.09     9135.33    150.96 o
   3  13   1     1435.48     1498.82     33.21 o
   4  13   1     3507.16     3232.88     67.09 o
   5  13   1     4248.96     3800.60     96.80 o
   6  13   1     1209.49     1186.56     45.81 o
   7  13   1       79.14       84.69     19.60 o
   8  13   1     2468.30     2133.95     94.96 o
  -8  14   1     2662.54     2378.73    104.15 o
  -7  14   1      297.08      301.28     29.56 o
  -6  14   1     3840.27     3343.95     90.91 o
  -5  14   1    10836.41     9785.91    213.55 o
  -4  14   1     3408.07     3139.54     70.44 o
  -3  14   1      234.58      386.04     33.99 o
  -2  14   1     6044.75     5652.47    100.83 o
  -1  14   1     9780.18     9101.03    149.72 o
   0  14   1     8949.10     8216.24    136.75 o
   1  14   1      218.27      400.12     17.80 o
   2  14   1     3367.60     3072.35     68.04 o
   3  14   1    10036.46     9419.43    155.25 o
   4  14   1     2151.56     2085.99     52.54 o
   5  14   1      156.76      215.86     20.41 o
   6  14   1     1062.54     1007.14     49.02 o
   7  14   1     2551.26     2395.90    111.28 o
   8  14   1     1618.75     1543.17    110.42 o
  -8  15   1      460.04      386.50     59.38 o
  -7  15   1     2455.26     2374.92     74.46 o
  -6  15   1     1694.87     1608.04     56.53 o
  -5  15   1      411.42      430.25     27.25 o
  -4  15   1     6129.88     5763.85    132.13 o
  -3  15   1    19209.00    18297.08    334.14 o
  -2  15   1    20408.88    19419.15    353.05 o
  -1  15   1     2849.80     2933.21     55.79 o
   0  15   1     3121.76     2961.51     56.62 o
   1  15   1     5614.09     5117.31     90.52 o
   2  15   1     2850.12     2647.51     52.23 o
   3  15   1      173.50      215.92     18.55 o
   4  15   1     7395.71     6903.45    140.62 o
   5  15   1    14754.80    13691.79    261.20 o
   6  15   1     5238.37     5061.20    125.30 o
   7  15   1      143.13      165.37     24.07 o
   8  15   1      749.11      711.57     59.09 o
  -8  16   1     2373.47     2091.76     99.04 o
  -7  16   1       25.04       18.04     19.95 o
  -6  16   1     2018.96     1782.50    102.70 o
  -5  16   1     6101.88     5636.36    144.47 o
  -4  16   1     3419.66     3141.14     82.07 o
  -3  16   1      342.49      422.44     19.73 o
  -2  16   1     4782.26     4586.65     81.34 o
  -1  16   1    11853.15    11014.87    180.23 o
   0  16   1     5489.67     5091.93     90.03 o
   1  16   1        3.39       62.99     11.33 o
   2  16   1     3749.04     3502.62     66.38 o
   3  16   1     5749.78     5574.43    115.52 o
   4  16   1     2692.46     2517.58     64.23 o
   5  16   1        4.81       45.75     17.43 o
   6  16   1     3366.03     3211.50    133.71 o
   7  16   1     4204.11     4102.09    146.75 o
  -7  17   1     3089.25     3031.91    107.48 o
  -6  17   1     4502.01     4148.26    221.82 o
  -5  17   1      874.11      946.16     40.58 o
  -4  17   1       22.67       83.99     18.84 o
  -3  17   1     3078.24     2957.67     63.80 o
  -2  17   1     1797.33     1745.40     39.52 o
  -1  17   1      313.21      486.87     22.48 o
   0  17   1     5611.77     5324.65     94.64 o
   1  17   1    13547.64    13000.25    190.87 o
   2  17   1     8417.20     8203.62    138.85 o
   3  17   1     1065.03     1124.50     36.16 o
   4  17   1     1273.52     1194.99     42.64 o
   5  17   1     1969.99     1901.28     56.53 o
   6  17   1      758.95      745.78     55.71 o
   7  17   1      595.18      597.18     38.62 o
  -7  18   1       75.89       31.88     25.20 o
  -6  18   1     2080.25     1978.78     82.94 o
  -5  18   1     5581.33     5188.41    180.11 o
  -4  18   1     2199.88     2232.91     66.50 o
  -3  18   1        0.47       23.95     11.30 o
  -2  18   1     1194.54     1217.58     31.75 o
  -1  18   1     3300.94     3124.78     54.85 o
   0  18   1     2405.87     2361.82     44.74 o
   1  18   1      167.03      387.21     23.91 o
   2  18   1     5536.92     5508.66     98.51 o
   3  18   1     7249.27     7029.21    143.14 o
   4  18   1     2403.02     2349.22     69.51 o
   5  18   1      102.39       79.74     29.20 o
   6  18   1      929.83     1015.76     47.65 o
   7  18   1     2400.59     2314.98    111.40 o
  -7  19   1     1399.01     1432.04    103.06 o
  -6  19   1      927.97     1047.09     57.91 o
  -4  19   1     3341.33     3331.30    105.35 o
  -3  19   1    10133.65     9456.56    208.13 o
  -2  19   1     6434.02     6085.53    116.95 o
  -1  19   1       38.96       80.63     10.36 o
   0  19   1     2100.80     2119.22     41.76 o
   1  19   1     3265.41     3009.93     60.40 o
   2  19   1     2075.70     2024.97     45.79 o
   3  19   1      730.59      732.89     35.85 o
   4  19   1     4219.52     4064.68    104.71 o
   5  19   1     6360.17     6186.86    199.25 o
   6  19   1     2614.91     2606.62    133.00 o
  -6  20   1      490.99      586.32     47.61 o
  -5  20   1     1764.42     1639.98     69.44 o
  -4  20   1     2649.24     2580.43     89.14 o
  -3  20   1        0.91       74.12     20.01 o
  -2  20   1     1230.59     1409.03     48.31 o
  -1  20   1     6115.36     5823.83    104.16 o
   0  20   1     2398.07     2306.68     45.77 o
   1  20   1       66.33      108.85     14.81 o
   2  20   1     2044.55     2146.26     48.45 o
   3  20   1     1583.34     1639.31     55.28 o
   4  20   1     1015.56     1094.54     53.62 o
   5  20   1      113.84      198.65     33.37 o
   6  20   1     1543.62     1531.17    102.08 o
  -6  21   1     3077.24     2956.34    157.04 o
  -5  21   1      449.95      510.76     45.50 o
  -4  21   1      317.85      335.85     37.00 o
  -3  21   1     3303.39     3139.38    101.38 o
  -2  21   1      977.35     1024.38     35.49 o
  -1  21   1       98.68      197.09     33.15 o
   0  21   1     3824.30     3936.57     68.45 o
   1  21   1     5733.20     5715.47    103.18 o
   2  21   1     2592.46     2709.00     67.49 o
   3  21   1      643.15      668.02     43.66 o
   4  21   1      555.04      704.93     45.55 o
   5  21   1     1919.76     1844.28    111.89 o
  -5  22   1     2523.91     2399.82    136.43 o
  -4  22   1     1109.23     1457.30     66.24 o
  -3  22   1        0.75       59.48     29.45 o
  -2  22   1     1023.80     1363.28     95.33 o
  -1  22   1     3541.04     4067.98    299.63 o
   0  22   1     2180.26     2287.72     57.89 o
   1  22   1       74.94      170.97     16.17 o
   2  22   1     2279.18     2529.34    100.86 o
   3  22   1     3363.14     3969.65    120.47 o
   4  22   1     1047.90     1010.97     80.48 o
  -4  23   1     1337.67     1757.90    113.86 o
  -3  23   1     2351.18     2505.04     89.94 o
  -2  23   1     1966.02     2165.91     80.59 o
  -1  23   1     1006.61     1144.54     43.58 o
   0  23   1       23.94       95.77     52.51 o
   1  23   1      171.31      209.06     22.42 o
   2  23   1      201.52      701.05     53.49 o
   3  23   1       59.86      102.08     41.22 o
   4  23   1     1741.50     1733.36    107.97 o
  -4  24   1     1104.95     1264.20    100.12 o
  -3  24   1       84.72       86.37     46.13 o
  -2  24   1      862.01     1002.04     56.18 o
  -1  24   1     3079.20     3219.59     99.18 o
   0  24   1     1048.62     1161.99     78.03 o
   1  24   1      117.76      205.64     25.56 o
   2  24   1     1808.91     1892.37    106.00 o
   3  24   1     2258.58     2373.31    127.60 o
  -3  25   1      599.88      750.86     78.52 o
  -2  25   1        8.85       37.30     45.15 o
  -1  25   1      757.52      924.62     50.54 o
   0  25   1     2432.85     2692.94     89.13 o
   2  25   1      775.56     1421.24     94.23 o
  -1  26   1       67.45       94.23     36.32 o
 -10   0   2     1621.83     1575.34    142.32 o
  -9   0   2     2019.38     2230.99    164.90 o
  -8   0   2      122.44      772.46     93.24 o
  -7   0   2     2873.97     3757.85    255.19 o
  -6   0   2    14573.91    14429.46    382.47 o
  -5   0   2    26699.33    25585.38    557.00 o
  -4   0   2     2070.74     2772.58    152.04 o
  -3   0   2      633.87     1031.58     45.15 o
  -2   0   2    38295.55    39778.62    795.21 o
  -1   0   2     6853.81     7374.39    147.78 o
   0   0   2     4342.37     6084.84    145.44 o
   1   0   2    15847.83    17331.19    307.15 o
   2   0   2    42686.85    47812.07    884.95 o
   3   0   2    53302.71    61450.39   1074.77 o
   4   0   2     2097.91     3144.08    136.57 o
   5   0   2     5147.34     6499.93    270.41 o
   6   0   2     3902.21     4636.98    208.08 o
   7   0   2     3299.34     3748.42    212.99 o
   8   0   2      210.92      747.92     94.23 o
   9   0   2     3830.63     3535.43    224.77 o
 -10   1   2      226.61      491.53     67.64 o
  -9   1   2     2475.32     2637.85    129.43 o
  -8   1   2     7084.27     6880.38    245.69 o
  -7   1   2    10228.27     9755.81    232.52 o
  -6   1   2      181.90      713.56     74.60 o
  -5   1   2     3052.18     3597.73    236.89 o
  -4   1   2    17223.88    17175.41    265.36 o
  -3   1   2    13959.64    13751.33    230.19 o
  -2   1   2     4546.83     5850.71    283.84 o
  -1   1   2    19973.83    21032.08    288.93 o
   0   1   2    11821.46    13262.35    180.47 o
   1   1   2     7616.16     8221.76    104.61 o
   2   1   2      684.84     1275.51     44.81 o
   3   1   2     6171.48     7125.17    192.75 o
   4   1   2     9868.26    10196.84    131.57 o
   5   1   2     7162.99     8055.17    155.17 o
   6   1   2      367.15     1474.41     77.73 o
   7   1   2     3021.75     3132.21    140.36 o
   8   1   2     4029.13     3849.50    163.42 o
   9   1   2     1489.41     1706.34    109.93 o
 -10   2   2     3377.17     3079.88    173.73 o
  -9   2   2     5267.24     5233.10    205.78 o
  -8   2   2     1361.41     2094.83    285.62 o
  -7   2   2      320.96      683.14     80.48 o
  -6   2   2     6986.65     7114.34    180.14 o
  -5   2   2     5314.69     5701.00    114.05 o
  -3   2   2    16440.15    16685.39    277.33 o
  -2   2   2    26115.43    26615.39    361.06 o
  -1   2   2    35102.90    36336.65    490.68 o
   0   2   2    14666.94    17173.12    206.18 o
   1   2   2    13773.90    14583.00    184.03 o
   2   2   2    10699.16    11510.37    153.40 o
   3   2   2     4434.92     4922.37    106.30 o
   4   2   2      836.37     1257.61     51.56 o
   5   2   2     6752.14     7689.65    136.41 o
   6   2   2    12113.34    12708.09    467.47 o
   7   2   2     3275.48     3733.54    227.71 o
   8   2   2      610.60     1239.01    152.63 o
   9   2   2      781.61      983.16     84.41 o
 -10   3   2      404.18      798.03    153.61 o
  -9   3   2      984.26     1495.93    272.37 o
  -8   3   2     6772.61     6580.49    278.75 o
  -7   3   2     4754.07     4873.43    129.98 o
  -6   3   2      665.46     1569.63    114.84 o
  -5   3   2     7356.37     7889.02    127.88 o
  -4   3   2    30721.99    31422.60    616.18 o
  -3   3   2    11431.41    11608.98    174.26 o
  -2   3   2       34.63       87.62      9.78 o
  -1   3   2    31957.74    33190.19    526.08 o
   0   3   2    83446.83    87185.45   1416.31 o
   1   3   2    18226.76    18631.25    280.28 o
   2   3   2     4820.64     5329.21     70.20 o
   3   3   2    16468.17    17189.69    227.94 o
   4   3   2    13416.02    14097.25    197.26 o
   5   3   2     7554.12     8726.95    154.33 o
   6   3   2      572.93     1084.58     58.89 o
   7   3   2     6399.05     6528.81    528.06 o
   8   3   2     5552.79     5479.24    419.11 o
   9   3   2     1770.11     1816.68    106.86 o
 -10   4   2      733.00      806.90     73.91 o
  -9   4   2     1140.03     1264.51     86.05 o
  -8   4   2        2.74      176.67     58.89 o
  -7   4   2     1942.59     2123.95     97.41 o
  -6   4   2    11558.77    10790.33    250.89 o
  -5   4   2    13570.41    13179.18    223.44 o
  -4   4   2     2142.78     2330.99     59.34 o
  -3   4   2      229.77      283.83     19.31 o
  -2   4   2    20345.46    20365.28    264.77 o
  -1   4   2       11.07       49.99      4.92 o
   0   4   2     2298.19     2624.69     34.55 o
   1   4   2     7067.95     7035.19    125.54 o
   2   4   2    28111.47    27353.96    375.27 o
   3   4   2    15159.62    14581.73    216.37 o
   4   4   2     1098.80     1351.96     57.78 o
   5   4   2     3286.51     3729.29     90.25 o
   6   4   2     3903.39     4098.78    148.77 o
   7   4   2     2971.86     3403.44     98.97 o
   8   4   2      143.96      344.51     73.61 o
   9   4   2     1545.23     1754.93    284.64 o
 -10   5   2        3.08      160.44     79.99 o
  -9   5   2     1292.07     1415.61     91.49 o
  -8   5   2     4133.85     3819.74    157.87 o
  -7   5   2     1705.12     1757.42     62.86 o
  -6   5   2       17.66       43.19     35.33 o
  -5   5   2     1902.79     2059.82     94.68 o
  -4   5   2    11864.64    11453.59    306.42 o
  -3   5   2     6332.35     6066.12     86.85 o
  -2   5   2       27.63       52.42      5.13 o
  -1   5   2    19219.82    18708.15    258.98 o
   0   5   2    26032.45    25551.00    332.47 o
   1   5   2     6413.11     5983.65     75.48 o
   2   5   2     3048.83     3374.90     51.02 o
   3   5   2     5877.06     5495.80     85.74 o
   4   5   2    14032.05    13505.23    190.25 o
   5   5   2     4003.26     4145.17     79.53 o
   6   5   2      127.01      180.97     26.01 o
   7   5   2     3137.35     3258.50    137.76 o
   8   5   2     4828.08     4343.75    176.63 o
   9   5   2      931.05     1036.31     81.86 o
 -10   6   2     4518.70     3970.66    175.55 o
  -9   6   2     3462.80     3222.26    205.63 o
  -8   6   2      584.70      802.14     45.67 o
  -7   6   2      307.39      433.58     32.83 o
  -6   6   2     8982.87     8060.34    195.53 o
  -5   6   2     2152.20     2107.01     53.63 o
  -4   6   2      750.04      782.74     14.68 o
  -3   6   2    16100.88    16068.88    221.91 o
  -2   6   2    23609.10    22435.78    357.01 o
  -1   6   2    17003.41    15740.86    206.12 o
   0   6   2       24.79       45.49      5.10 o
   1   6   2     1531.01     1469.36     23.37 o
   2   6   2     9410.12     9377.59    156.51 o
   3   6   2     5255.46     5216.42     81.88 o
   4   6   2     1563.23     1548.73     33.40 o
   5   6   2     6556.24     6418.14    116.59 o
   6   6   2    10388.40     9925.13    235.88 o
   7   6   2     6730.86     6443.04    229.68 o
   8   6   2      244.84      614.62    162.44 o
   9   6   2      511.72      518.01     69.31 o
 -10   7   2      154.84      422.89     63.75 o
  -9   7   2      563.39      716.38     88.34 o
  -8   7   2     4565.90     3956.95    117.61 o
  -7   7   2     3446.94     3240.18    120.26 o
  -6   7   2      509.99      587.51     33.39 o
  -5   7   2     1649.29     1797.88     52.98 o
  -4   7   2     7774.37     7734.35    173.33 o
  -3   7   2     7056.34     6925.11    149.24 o
  -2   7   2     5592.32     5803.27     86.87 o
  -1   7   2      107.64      140.89      5.56 o
   0   7   2    21493.60    20943.16    273.84 o
   1   7   2     1614.97     1525.97     25.99 o
   2   7   2      311.56      379.94     10.79 o
   3   7   2     5556.58     5499.83     86.85 o
   4   7   2     4547.18     4164.91     79.12 o
   5   7   2     4543.16     4295.32     90.32 o
   6   7   2        0.41       40.34     16.73 o
   7   7   2      703.04      795.29     50.50 o
   8   7   2     1130.43     1093.14     79.73 o
   9   7   2      202.32      147.65     62.33 o
 -10   8   2      122.48       86.04     43.83 o
  -9   8   2     1168.07     1128.39     81.12 o
  -8   8   2       12.61       61.17     45.19 o
  -7   8   2     2381.75     2241.76     63.04 o
  -6   8   2     9046.05     8346.23    202.92 o
  -5   8   2    11494.50    10732.69    249.17 o
  -4   8   2     2047.11     1986.92     35.23 o
  -3   8   2      171.72      352.98     11.05 o
  -2   8   2     5062.89     4593.87     67.21 o
  -1   8   2      947.57      892.93     22.46 o
   0   8   2       81.64      147.49      7.10 o
   1   8   2    16231.04    15329.10    228.12 o
   2   8   2    17622.19    16590.83    230.82 o
   3   8   2     5598.23     4944.74     89.42 o
   4   8   2     3835.83     3759.11     73.22 o
   5   8   2      338.88      365.33     20.84 o
   6   8   2       50.46       57.06     20.68 o
   7   8   2      236.32      286.74     31.43 o
   8   8   2      740.99      699.45     75.24 o
   9   8   2     1015.70      880.42    113.86 o
  -9   9   2      162.59      248.48     49.61 o
  -8   9   2     2828.73     2492.77     86.37 o
  -7   9   2     2285.27     2168.35     65.17 o
  -6   9   2      253.40      328.79     37.02 o
  -5   9   2      531.93      536.42     30.10 o
  -4   9   2     5246.26     4865.54     87.39 o
  -3   9   2     9714.27     9249.28    148.08 o
  -2   9   2        0.18       42.99      4.71 o
  -1   9   2     4433.48     4437.12     74.04 o
   0   9   2     8088.06     7898.50    128.66 o
   1   9   2     7789.96     7373.34    113.28 o
   2   9   2      603.09      605.75     16.27 o
   3   9   2     4692.14     4233.86     78.37 o
   4   9   2     4272.20     4050.59     78.26 o
   5   9   2     2546.77     2475.11     66.73 o
   6   9   2      321.06      304.14     22.52 o
   7   9   2     3073.69     2732.43     88.87 o
   8   9   2     2133.83     1925.74    157.04 o
  -9  10   2     2077.22     1851.36    138.89 o
  -8  10   2     1050.09     1006.36     68.09 o
  -7  10   2      472.20      425.36     31.31 o
  -6  10   2       15.72       63.75     18.71 o
  -5  10   2        9.40       37.94     14.78 o
  -4  10   2        3.62       44.39      7.23 o
  -3  10   2     7969.11     7527.87    114.72 o
  -2  10   2     9062.12     8276.43    124.66 o
  -1  10   2    10605.44     9639.85    154.96 o
   0  10   2     5816.81     5816.47     96.94 o
   1  10   2     2692.47     2772.24     50.65 o
   2  10   2        9.97       56.13      5.81 o
   3  10   2      751.18      758.29     28.33 o
   4  10   2      416.09      430.29     20.87 o
   5  10   2     3789.46     3569.11     89.31 o
   6  10   2     2985.43     2828.95     69.11 o
   7  10   2     2568.18     2413.80     82.68 o
   8  10   2      532.42      514.32     97.17 o
  -9  11   2      427.66      343.75     50.15 o
  -8  11   2      730.16      619.26     44.21 o
  -7  11   2      678.20      603.94     30.28 o
  -6  11   2      320.50      374.31     31.96 o
  -5  11   2     2942.77     2690.95     79.69 o
  -4  11   2     2306.05     2067.42     51.27 o
  -3  11   2      295.74      282.82     11.36 o
  -2  11   2      220.47      305.72     10.52 o
  -1  11   2     4491.92     4209.76     71.88 o
   0  11   2     3870.89     3619.24     63.83 o
   1  11   2        7.03       53.23      6.24 o
   2  11   2       64.99      124.53      8.44 o
   3  11   2     2709.28     2553.96     58.04 o
   4  11   2      594.47      586.35     21.97 o
   5  11   2      657.88      663.07     32.13 o
   6  11   2        0.69        6.18     14.18 o
   7  11   2      748.53      705.80     51.12 o
   8  11   2      916.74      894.45     60.86 o
  -9  12   2       13.75       -1.04     23.08 o
  -8  12   2     1129.21      972.16     57.02 o
  -7  12   2     1645.57     1443.38     62.05 o
  -6  12   2     4454.02     4121.84    149.58 o
  -5  12   2     4223.58     3995.30    134.29 o
  -4  12   2      115.96      149.01     13.69 o
  -3  12   2      917.54      907.00     21.11 o
  -2  12   2        1.16       76.46      7.26 o
  -1  12   2      103.81      122.85      8.56 o
   0  12   2     2329.09     2247.45     43.28 o
   1  12   2    16398.60    15954.62    256.25 o
   2  12   2     8497.05     8251.79    137.41 o
   3  12   2     2083.40     1916.37     47.03 o
   4  12   2      153.46      165.59     14.51 o
   5  12   2     1032.47      949.88     34.36 o
   6  12   2       22.62       30.18     15.53 o
   7  12   2       41.12       54.02     28.38 o
   8  12   2      947.13      979.66     63.32 o
  -9  13   2       44.05       26.99     33.73 o
  -8  13   2      165.33      151.96     37.58 o
  -7  13   2      314.98      303.44     26.33 o
  -6  13   2      110.23      116.15     23.03 o
  -5  13   2       11.55       15.81     16.21 o
  -4  13   2      913.02      846.78     37.08 o
  -3  13   2      225.76      237.04     10.38 o
  -2  13   2      151.29      238.14     10.52 o
  -1  13   2      458.78      486.66     15.68 o
   0  13   2      952.13      937.95     23.26 o
   1  13   2      531.22      524.82     22.86 o
   2  13   2       67.72      144.70     11.25 o
   3  13   2      227.87      203.19     15.52 o
   4  13   2      418.82      366.83     19.67 o
   5  13   2      548.95      548.24     27.59 o
   6  13   2       34.13       40.17     14.37 o
   7  13   2       43.07      -13.41     29.94 o
   8  13   2       55.58       37.94     31.13 o
  -8  14   2      267.66      221.39     62.82 o
  -7  14   2      271.41      263.43     26.01 o
  -6  14   2      141.11      174.90     26.76 o
  -5  14   2      436.57      448.55     48.09 o
  -4  14   2       23.11       62.89     12.38 o
  -3  14   2     2513.49     2366.75     53.56 o
  -2  14   2     4368.85     4137.20     72.93 o
  -1  14   2      856.75      742.04     20.38 o
   0  14   2     1040.89     1002.87     24.75 o
   1  14   2      195.85      203.29     11.75 o
   2  14   2        1.34       28.36     10.12 o
   3  14   2       78.24       82.67     12.14 o
   4  14   2     2044.30     2084.89     50.53 o
   5  14   2     2063.13     1839.69     53.02 o
   6  14   2     2151.26     2023.18     57.52 o
   7  14   2      114.89       86.76     32.99 o
  -8  15   2       51.52       17.31     31.75 o
  -7  15   2      214.59      229.17     28.61 o
  -6  15   2       54.42       81.15     20.51 o
  -5  15   2      241.31      233.60     42.21 o
  -4  15   2      471.27      506.51     32.92 o
  -3  15   2        0.08        2.85      9.69 o
  -2  15   2       62.94       95.26     12.36 o
  -1  15   2       43.21       70.46      8.62 o
   0  15   2        8.77       46.29      7.96 o
   1  15   2        0.01       -2.18     14.11 o
   2  15   2       78.76      102.19     12.95 o
   3  15   2       18.80       26.23     10.52 o
   4  15   2        3.55       34.28     11.35 o
   5  15   2        6.48        6.55     13.77 o
   6  15   2      132.62      167.26     24.74 o
   7  15   2       30.12        0.47     20.94 o
  -8  16   2      118.29      109.00     28.50 o
  -7  16   2       84.37       70.45     26.18 o
  -6  16   2      456.03      378.17     49.08 o
  -5  16   2      126.68      131.25     24.46 o
  -4  16   2       63.22       72.39     19.34 o
  -3  16   2     1923.35     1809.10     49.87 o
  -2  16   2      197.61      241.43     13.11 o
  -1  16   2     1242.37     1191.46     29.13 o
   0  16   2       57.31       71.24      9.64 o
   1  16   2      282.15      277.69     18.07 o
   2  16   2       30.77       28.06     10.35 o
   3  16   2      212.02      229.42     17.90 o
   4  16   2      813.99      712.58     32.28 o
   5  16   2     1693.36     1510.43     47.83 o
   6  16   2     1221.77     1179.72     82.81 o
   7  16   2      421.06      415.61     33.07 o
  -8  17   2       26.11        0.37     24.68 o
  -7  17   2       23.06       47.42     22.32 o
  -6  17   2        5.25       39.03     21.41 o
  -5  17   2        3.25      -17.23     17.23 o
  -4  17   2        7.33       21.17     20.61 o
  -3  17   2      839.52      777.47     30.29 o
  -2  17   2      484.10      523.75     21.96 o
  -1  17   2      176.57      172.59     12.65 o
   0  17   2       80.30       96.08     11.40 o
   1  17   2      301.68      341.12     19.17 o
   2  17   2      463.39      515.45     23.49 o
   3  17   2       29.37       26.19     11.06 o
   4  17   2       64.49      109.20     18.03 o
   5  17   2      336.25      354.64     26.24 o
   6  17   2       55.52       15.70     56.93 o
   7  17   2       30.29       31.96     38.77 o
  -7  18   2      830.98      697.40     50.22 o
  -6  18   2      707.00      750.03     48.21 o
  -5  18   2      769.02      777.13     47.08 o
  -4  18   2      575.23      545.72     53.00 o
  -3  18   2      192.35      184.14     18.56 o
  -2  18   2      111.40      151.00     17.55 o
  -1  18   2       55.57       59.50      9.94 o
   0  18   2      195.57      192.86     14.02 o
   1  18   2      398.35      384.04     20.76 o
   2  18   2     2046.83     2034.41     53.03 o
   3  18   2      845.00      864.87     39.34 o
   4  18   2      927.87      930.97     37.29 o
   5  18   2      107.41      110.50     24.12 o
   6  18   2       75.07       68.95     30.48 o
  -7  19   2       64.64       -1.96     38.28 o
  -6  19   2       23.05       -5.38     21.92 o
  -5  19   2     1820.62     2045.66     92.75 o
  -4  19   2      491.08      522.85     39.54 o
  -3  19   2      122.98      129.37     29.57 o
  -2  19   2       11.96        6.45     13.47 o
  -1  19   2      188.74      207.53     17.57 o
   0  19   2      854.47      780.84     25.40 o
   1  19   2       18.89       41.80     11.60 o
   2  19   2      427.10      443.67     21.40 o
   3  19   2        3.97        6.83     10.91 o
   4  19   2      301.98      316.37     27.85 o
   5  19   2      146.06      215.50     27.70 o
   6  19   2       48.03       25.52     64.78 o
  -6  20   2        3.71        6.77     25.40 o
  -5  20   2       73.34      156.51     30.33 o
  -3  20   2      578.52      615.41     62.82 o
  -2  20   2     1915.45     1846.78     55.56 o
  -1  20   2     5937.61     5968.89    116.04 o
   0  20   2     2025.05     1986.21     45.66 o
   1  20   2      518.74      548.09     22.88 o
   2  20   2      346.83      315.20     29.12 o
   3  20   2      470.79      470.15     53.00 o
   4  20   2        1.63        0.84     20.49 o
   5  20   2      138.51      202.19     48.09 o
  -6  21   2      280.75      342.55     63.80 o
  -5  21   2       86.56      245.66     36.81 o
  -4  21   2     1276.91     1252.52     59.67 o
  -3  21   2     1469.24     1420.55     62.67 o
  -2  21   2       76.59      129.03     20.52 o
  -1  21   2      362.32      456.36     32.62 o
   0  21   2     1536.78     1563.11     55.69 o
   1  21   2      595.07      606.83     24.71 o
   2  21   2      145.39      138.08     17.68 o
   3  21   2      114.48      107.97     35.33 o
   4  21   2     1234.99     1490.23     93.74 o
   5  21   2      416.23      444.63     63.80 o
  -5  22   2     1558.73     1981.69    123.67 o
  -4  22   2      539.46      988.81     55.76 o
  -3  22   2       70.83      100.12     41.22 o
  -2  22   2      898.41     1004.76     52.59 o
  -1  22   2        6.52       64.59     81.47 o
   0  22   2      125.71      100.71     20.35 o
   1  22   2      737.83      951.55     91.80 o
   2  22   2     3874.60     4392.43    173.25 o
   3  22   2     2074.23     2516.33     87.94 o
   4  22   2      127.13      194.34     49.08 o
  -5  23   2      503.04      804.85     83.43 o
  -4  23   2      983.03      814.66     82.45 o
  -3  23   2      997.93     1058.98     57.58 o
  -2  23   2       27.82      118.37     29.20 o
  -1  23   2      774.13      956.34     67.23 o
   0  23   2     1474.17     1605.25     62.42 o
   1  23   2     1264.18     1806.26    129.26 o
   2  23   2      105.38       84.14     26.55 o
   3  23   2      278.59      339.61     56.93 o
   4  23   2     1414.43     1529.21    100.12 o
  -4  24   2       80.39      142.32     49.08 o
  -3  24   2     1212.04     1289.72     97.17 o
  -2  24   2     1068.00     1392.26     65.36 o
  -1  24   2     1785.75     2185.93     76.95 o
   0  24   2      342.87      352.07     35.70 o
   1  24   2      301.37      348.44     35.74 o
   2  24   2      497.03      942.26     76.56 o
   3  24   2      333.10      632.10     69.69 o
  -3  25   2      749.26      643.88     77.54 o
  -2  25   2       32.16       35.33     44.17 o
  -1  25   2     1480.67     1953.27    252.25 o
   0  25   2     2784.40     3326.22    335.19 o
   1  25   2     1319.72     1618.53     96.19 o
   2  25   2        0.26      -15.70     34.35 o
 -10   1   3        1.27       18.26     36.39 o
  -9   1   3      484.93      552.80     66.76 o
  -8   1   3      114.02      186.51     41.57 o
  -7   1   3     1261.03     1401.58     40.33 o
  -6   1   3      298.73      341.09     17.85 o
  -5   1   3     2048.11     2017.55     39.07 o
  -4   1   3       37.92       46.32      6.10 o
  -3   1   3     2764.54     3225.73     58.40 o
  -2   1   3      183.60      208.42      7.57 o
  -1   1   3      132.29      225.76     13.54 o
   0   1   3       36.52       44.59      2.67 o
   1   1   3      200.82      212.59     11.76 o
   2   1   3     2853.03     3103.15     48.00 o
   3   1   3      912.67      996.63     29.19 o
   4   1   3     1331.08     1541.54     28.67 o
   5   1   3       26.17       97.62     10.93 o
   6   1   3      169.61      229.99     22.30 o
   7   1   3      955.74     1010.49    116.31 o
   8   1   3       35.21       37.39     35.91 o
   9   1   3      159.86      186.00     51.36 o
 -10   2   3      344.19      311.27     58.19 o
  -9   2   3       25.03       98.63     39.26 o
  -8   2   3       12.80       47.48     34.35 o
  -7   2   3     1222.12     1198.87     47.18 o
  -6   2   3     1740.04     1757.11     44.70 o
  -5   2   3       90.04      250.43     29.33 o
  -4   2   3     1674.67     1814.60     38.52 o
  -3   2   3     4697.85     5119.05     79.10 o
  -2   2   3      947.48     1127.97     32.59 o
  -1   2   3       42.84       90.79      8.21 o
   0   2   3      235.48      302.77      7.63 o
   1   2   3     2542.49     2844.86     41.46 o
   2   2   3     2109.13     2317.58     37.11 o
   3   2   3       43.40       74.61      9.45 o
   4   2   3      150.20      192.45     10.96 o
   5   2   3     1058.84     1304.62     56.67 o
   6   2   3      532.20      609.62     32.56 o
   7   2   3      329.39      495.25     58.98 o
   8   2   3        6.95       -6.24     32.60 o
   9   2   3      474.99      509.12     72.50 o
 -10   3   3      202.46      165.26     49.96 o
  -9   3   3     1348.52     1220.79     83.63 o
  -8   3   3     1085.10     1010.33     48.10 o
  -7   3   3       51.35      139.84     19.68 o
  -6   3   3       81.41      126.60     12.08 o
  -5   3   3       83.50      134.27     15.73 o
  -4   3   3       42.91       67.63      7.31 o
  -3   3   3       31.17       54.03      8.05 o
  -2   3   3     8218.90     8188.62    114.79 o
  -1   3   3     6634.62     6722.91    100.61 o
   0   3   3    25067.43    28198.71    367.08 o
   1   3   3       58.17       47.27      4.30 o
   2   3   3      506.21      670.73     14.47 o
   3   3   3      851.20     1106.38     22.51 o
   4   3   3      110.65      166.31      9.04 o
   5   3   3       69.29      180.97     52.37 o
   6   3   3     1778.16     1843.46     80.55 o
   7   3   3     1848.77     1875.13    133.98 o
   8   3   3      448.68      492.83    106.00 o
 -10   4   3      461.17      518.82     68.85 o
  -9   4   3       45.46      179.42    103.55 o
  -8   4   3      681.13      624.58     38.88 o
  -7   4   3     2002.38     1824.68     62.84 o
  -6   4   3     1013.43     1029.53     31.08 o
  -5   4   3        3.26       16.23      8.93 o
  -4   4   3      193.09      246.99     10.00 o
  -3   4   3     4872.25     4821.24     70.74 o
  -2   4   3     3481.80     3610.42     56.93 o
  -1   4   3     3244.92     3430.43     55.60 o
   0   4   3     7120.30     7254.17    102.69 o
   1   4   3     1187.59     1196.84     22.38 o
   2   4   3     1241.26     1381.72     29.08 o
   3   4   3      303.66      436.87     13.23 o
   4   4   3      737.63      819.99     23.22 o
   5   4   3     1451.99     1601.81     64.55 o
   6   4   3     1242.80     1373.12     51.47 o
   7   4   3       92.15      238.57     48.59 o
   8   4   3     1020.60     1053.74    217.90 o
 -10   5   3       30.97       62.50     41.49 o
  -9   5   3        0.60       32.31     34.62 o
  -8   5   3      448.81      461.69     52.20 o
  -7   5   3       95.07      127.67     20.65 o
  -6   5   3      960.54      965.95     40.53 o
  -5   5   3     9045.46     8574.18    164.93 o
  -4   5   3     6212.90     6332.91     97.04 o
  -3   5   3    11639.79    12158.36    169.59 o
  -2   5   3     5079.78     5733.23     82.23 o
  -1   5   3       57.80       61.44      5.89 o
   0   5   3      437.84      487.73     10.20 o
   1   5   3      120.88      206.68      7.69 o
   2   5   3     4119.31     3893.01     58.74 o
   3   5   3     9284.94     9323.00    141.49 o
   4   5   3     5351.66     5617.93     89.91 o
   5   5   3     1532.51     1615.89     55.60 o
   6   5   3       17.64      120.45     19.51 o
   7   5   3      341.47      402.61     55.17 o
   8   5   3      543.50      622.43     71.08 o
 -10   6   3     1020.52      924.16     78.72 o
  -9   6   3      255.85      221.56     47.54 o
  -8   6   3        3.52       34.58     19.50 o
  -7   6   3      986.51      977.39     44.52 o
  -6   6   3     2469.22     2490.53     75.36 o
  -5   6   3      515.56      634.15     28.73 o
  -4   6   3     3724.72     3822.51     61.94 o
  -3   6   3     5172.26     5064.21     84.72 o
  -2   6   3     3136.88     3104.01     47.03 o
  -1   6   3     2367.95     2290.37     38.26 o
   0   6   3       61.52      205.38      8.33 o
   1   6   3     2221.72     2007.08     34.57 o
   2   6   3     3277.04     3160.97     49.02 o
   3   6   3      417.44      429.49     13.08 o
   4   6   3     1268.32     1216.92     33.41 o
   5   6   3     2634.04     2735.00     62.85 o
   6   6   3      320.13      414.22     30.68 o
   7   6   3      478.98      547.93     59.25 o
   8   6   3       70.26      127.75     40.79 o
 -10   7   3      989.12     1029.61     82.14 o
  -9   7   3     3451.16     3172.58    144.32 o
  -8   7   3     4056.86     3676.99    110.17 o
  -7   7   3     1756.55     1556.24     58.87 o
  -6   7   3      176.61      172.21     21.54 o
  -5   7   3     1183.58     1144.25     61.29 o
  -4   7   3       47.49       85.91      6.03 o
  -3   7   3      704.12      741.41     17.90 o
  -2   7   3    12315.10    12127.04    169.29 o
  -1   7   3     5988.07     5352.91     83.15 o
   0   7   3    10914.34    10548.33    148.84 o
   1   7   3       31.15       48.20      7.06 o
   2   7   3       48.37      156.45     11.59 o
   3   7   3      554.38      480.10     15.58 o
   4   7   3       77.13      125.79     12.99 o
   5   7   3      563.72      546.24     24.48 o
   6   7   3     2492.95     2364.54     75.95 o
   7   7   3     3196.78     2929.03    131.49 o
   8   7   3     1487.05     1493.95    121.71 o
 -10   8   3     1821.29     1803.13    107.72 o
  -9   8   3      501.47      621.11     72.13 o
  -8   8   3     1954.78     1744.12     67.38 o
  -7   8   3     4340.41     4122.76    125.30 o
  -6   8   3     3220.06     3254.25     93.29 o
  -5   8   3     2189.50     2237.43     51.41 o
  -4   8   3      894.21      935.51     19.98 o
  -3   8   3    14282.22    14293.84    279.75 o
  -2   8   3     6712.67     6465.56     98.96 o
  -1   8   3      642.97      669.50     14.36 o
   0   8   3     6916.49     6630.67    102.41 o
   1   8   3    18239.22    17987.18    267.64 o
   2   8   3     7358.23     7438.01    108.04 o
   3   8   3     1471.87     1453.59     28.00 o
   4   8   3     1244.09     1274.52     35.68 o
   5   8   3     5909.79     5703.12    116.63 o
   6   8   3     1630.79     1697.57     62.50 o
   7   8   3      192.74      165.13     28.70 o
   8   8   3     1267.49     1297.05     89.13 o
 -10   9   3        4.93       54.47     37.73 o
  -9   9   3      303.74      328.43     52.96 o
  -8   9   3     1084.50     1026.74     51.17 o
  -7   9   3      146.21      192.97     25.48 o
  -6   9   3     3582.74     3148.00     91.41 o
  -5   9   3     8269.73     7867.22    189.08 o
  -4   9   3     8138.05     8088.70    142.64 o
  -3   9   3     3507.58     3537.17     54.46 o
  -2   9   3      110.37      160.13     11.60 o
  -1   9   3     8910.50     8260.75    125.52 o
   0   9   3     1252.12     1140.42     23.09 o
   1   9   3       72.82      105.01      7.43 o
   2   9   3     9459.84     8804.18    135.35 o
   3   9   3    10461.20     9993.08    172.13 o
   4   9   3     8175.64     7660.53    136.13 o
   5   9   3     3645.06     3514.33     88.03 o
   6   9   3       20.44       97.71     14.56 o
   7   9   3     1693.82     1635.98    160.48 o
   8   9   3      376.28      353.35     90.30 o
  -9  10   3      182.66      163.49     31.18 o
  -8  10   3     1304.04     1175.53     62.08 o
  -7  10   3     3260.15     3037.91     93.72 o
  -6  10   3     3734.74     3497.62     99.43 o
  -5  10   3       60.74      110.27     17.51 o
  -4  10   3     4752.84     4549.18    114.42 o
  -3  10   3     9319.86     8622.70    130.60 o
  -2  10   3     9211.85     8568.41    128.77 o
  -1  10   3       19.70       60.13     10.87 o
   0  10   3     4306.31     3991.54     65.12 o
   1  10   3    10055.69     9762.19    148.93 o
   2  10   3     8783.41     8574.57    132.68 o
   3  10   3        0.64       41.07      8.48 o
   4  10   3     8622.40     8023.52    142.34 o
   5  10   3     9654.16     9129.57    197.30 o
   6  10   3     3209.51     3298.34     99.35 o
   7  10   3       12.05       20.21     21.08 o
   8  10   3     1584.83     1392.78    138.39 o
  -9  11   3     3927.50     3631.28    121.84 o
  -8  11   3     3463.74     3153.04    152.60 o
  -7  11   3     3067.98     2746.29     87.77 o
  -6  11   3      972.59      868.51     41.98 o
  -5  11   3     5221.71     4974.12    128.12 o
  -4  11   3     1981.23     1859.71     47.95 o
  -3  11   3      389.15      407.15     13.40 o
  -2  11   3     7065.80     6576.60    100.70 o
  -1  11   3    21372.04    19541.27    308.54 o
   0  11   3    20408.08    19945.85    316.28 o
   1  11   3     3961.32     3930.35     65.53 o
   2  11   3       68.85      102.93      8.33 o
   3  11   3     4031.01     3727.11     79.60 o
   4  11   3     2039.51     2063.94     51.12 o
   5  11   3      136.46      188.55     18.16 o
   6  11   3     1211.03     1148.67     43.94 o
   7  11   3     5825.22     5501.24    177.51 o
   8  11   3     4834.92     4575.39    324.88 o
  -9  12   3      181.83      193.90     56.32 o
  -8  12   3     1081.49     1022.54     48.31 o
  -7  12   3     4454.79     4117.61    132.76 o
  -6  12   3     5933.32     5523.62    144.57 o
  -5  12   3      409.50      435.49     32.05 o
  -4  12   3     2313.58     2206.72     50.82 o
  -3  12   3    13514.31    12850.57    260.28 o
  -2  12   3     8098.74     7418.14    113.26 o
  -1  12   3       83.01      119.34     11.11 o
   0  12   3     3754.05     3469.68     62.76 o
   1  12   3     9838.82     9334.08    153.62 o
   2  12   3     5609.94     5339.66     98.18 o
   3  12   3      127.64      177.84     14.77 o
   4  12   3     4214.47     4042.11    101.29 o
   5  12   3     5766.61     5566.14    116.65 o
   6  12   3     3557.56     3492.87     93.64 o
   7  12   3        7.69       54.64     27.21 o
  -9  13   3     1821.52     1713.20     73.54 o
  -8  13   3     2078.18     1889.82     63.18 o
  -7  13   3      776.41      779.05     43.85 o
  -6  13   3     4593.02     4418.74    177.22 o
  -5  13   3     8734.39     8440.04    397.02 o
  -4  13   3    12901.48    12289.93    227.04 o
  -3  13   3     1132.69     1191.58     37.12 o
  -2  13   3      124.94      130.15      9.03 o
  -1  13   3     4880.53     4574.79     79.63 o
   0  13   3      995.00      935.31     23.26 o
   1  13   3     2037.45     2109.35     42.60 o
   2  13   3    14847.95    14542.19    269.11 o
   3  13   3     6308.35     6148.24    123.57 o
   4  13   3     7264.20     7136.07    142.95 o
   5  13   3      534.53      571.50     28.13 o
   6  13   3      873.92      808.88     33.92 o
   7  13   3     1231.68     1244.03     69.09 o
  -9  14   3      531.78      509.67     57.35 o
  -8  14   3      450.18      478.34     36.15 o
  -7  14   3     3930.62     3770.54    112.31 o
  -6  14   3     3771.74     3486.71    129.56 o
  -5  14   3     1306.51     1351.22    123.67 o
  -4  14   3     1288.39     1180.87     41.25 o
  -3  14   3     9803.27     9407.84    166.63 o
  -2  14   3     8639.96     8094.43    133.35 o
  -1  14   3      275.35      299.30     13.45 o
   0  14   3     2140.92     2033.33     41.31 o
   1  14   3    10813.11    10250.85    170.07 o
   2  14   3     9274.30     9238.74    177.35 o
   3  14   3      937.72      970.94     31.80 o
   4  14   3      947.57      923.13     32.27 o
   5  14   3     4303.23     4233.37     95.71 o
   6  14   3     2554.29     2561.49     69.20 o
   7  14   3       47.23       78.45     30.81 o
  -8  15   3     2716.59     2493.75    133.98 o
  -7  15   3     3039.85     2749.24    138.39 o
  -6  15   3        6.34       59.89     22.48 o
  -5  15   3      724.02      696.42     78.52 o
  -4  15   3      744.66      740.40     27.22 o
  -3  15   3       10.34       67.05     10.97 o
  -2  15   3     1840.87     1678.13     38.95 o
  -1  15   3    10359.75     9888.31    162.30 o
   0  15   3    14118.58    13757.09    222.61 o
   1  15   3     4013.11     3963.78     72.91 o
   2  15   3       49.24       65.83     12.16 o
   3  15   3     3368.59     3177.36     72.98 o
   4  15   3     1541.29     1450.04     43.93 o
   5  15   3      290.80      267.18     23.72 o
   6  15   3     2163.21     2101.53    102.74 o
   7  15   3     5930.86     5842.58    192.02 o
  -8  16   3      642.19      715.75     47.40 o
  -7  16   3     3109.95     2920.02    146.25 o
  -6  16   3     4964.99     4267.65    185.51 o
  -5  16   3        6.54       36.44     45.15 o
  -4  16   3     4972.00     4742.29    144.64 o
  -3  16   3    10080.32     9705.32    204.22 o
  -2  16   3     4464.75     4261.02     82.80 o
  -1  16   3       30.93       63.22     25.64 o
   0  16   3     4713.51     4528.36     81.96 o
   1  16   3     5778.15     5658.23    100.25 o
   2  16   3     3803.63     3872.22     84.65 o
   3  16   3       16.49       37.57     11.04 o
   4  16   3     5009.43     4867.61    117.92 o
   5  16   3     3775.59     3784.76     89.59 o
   6  16   3     1291.96     1354.91     75.98 o
  -8  17   3     1149.52     1037.47     91.28 o
  -7  17   3       38.58       64.78     24.53 o
  -6  17   3     3453.82     2988.73    145.26 o
  -5  17   3     9164.89     8837.97    390.15 o
  -4  17   3     6562.77     6304.52    186.50 o
  -3  17   3     2467.05     2455.47     64.13 o
  -2  17   3      388.04      385.05     25.50 o
  -1  17   3     5659.56     5546.06    105.91 o
   0  17   3     2060.38     2068.79     44.12 o
   1  17   3       31.66       79.02     14.73 o
   2  17   3     6390.72     6328.50    129.04 o
   3  17   3     8847.17     8850.67    175.11 o
   4  17   3     4840.17     5034.58    111.25 o
   5  17   3     1074.16     1172.84     62.48 o
   6  17   3      215.10      282.75     30.01 o
  -7  18   3     4493.25     4294.99    146.25 o
  -6  18   3     2237.93     1925.74    111.89 o
  -5  18   3     1221.80     1212.18     83.43 o
  -4  18   3     1750.35     1772.02     70.93 o
  -3  18   3     7684.29     7631.12    165.24 o
  -2  18   3     3298.47     3231.75     86.39 o
  -1  18   3       10.24       36.54     17.43 o
   0  18   3     3497.57     3495.07     73.40 o
   1  18   3     6832.74     6857.18    137.22 o
   2  18   3     1902.21     2007.75     53.07 o
   3  18   3        0.19       36.55     12.95 o
   4  18   3     1578.59     1635.88     51.22 o
   5  18   3     6366.19     6316.36    151.76 o
   6  18   3     1980.58     2059.73     95.69 o
  -7  19   3       76.66       97.17     46.13 o
  -6  19   3      612.02      602.65     68.71 o
  -5  19   3     1420.63     1419.28     94.23 o
  -4  19   3      572.46      685.10     63.80 o
  -3  19   3       69.30      120.95     23.78 o
  -2  19   3     5648.13     5612.88    128.08 o
  -1  19   3     7421.61     7510.63    140.51 o
   0  19   3     8106.35     8078.14    150.14 o
   1  19   3      439.22      459.16     34.52 o
   2  19   3     1135.96     1158.87     43.11 o
   3  19   3     2571.49     2615.76     74.70 o
   4  19   3      598.95      537.48     37.79 o
   5  19   3       30.44       20.87     39.85 o
  -6  20   3     2023.46     1994.45    122.69 o
  -5  20   3      313.70      409.29     60.85 o
  -4  20   3      776.10      945.20     74.60 o
  -3  20   3     3973.65     4069.09    114.31 o
  -2  20   3     2776.64     2869.13     75.55 o
  -1  20   3      925.34      992.12     32.60 o
   0  20   3      752.36      772.31     33.03 o
   1  20   3     3526.04     3670.22     92.66 o
   2  20   3     4044.02     4316.52    107.46 o
   3  20   3      381.37      688.05     57.91 o
   4  20   3     1862.78     2089.06     77.97 o
   5  20   3     3312.11     3404.89    162.93 o
  -6  21   3      666.89      701.79     79.50 o
  -5  21   3     4573.56     4805.50    142.86 o
  -4  21   3     1666.91     1655.82    103.06 o
  -3  21   3      669.67      829.38     70.67 o
  -2  21   3      161.92      200.43     26.41 o
  -1  21   3     1598.83     1631.53     61.48 o
   0  21   3      628.29      602.13     37.48 o
   1  21   3      128.41      131.64     18.72 o
   2  21   3     1812.98     1936.15     71.58 o
   3  21   3     4161.82     4466.44    131.04 o
   4  21   3     1604.04     1613.62    100.12 o
  -5  22   3        3.65      194.34     53.00 o
  -4  22   3      976.71     1113.04     88.34 o
  -3  22   3     2501.24     2370.37    125.63 o
  -2  22   3     1797.34     1935.82     69.17 o
  -1  22   3      221.29      217.14     28.54 o
   0  22   3     2554.84     2663.19     84.67 o
   1  22   3     2488.33     2599.47     85.69 o
   2  22   3     1631.60     1733.32     68.30 o
   3  22   3       68.76      105.02     39.26 o
   4  22   3      815.47      890.24     75.58 o
  -5  23   3      680.61      739.08     86.37 o
  -4  23   3      824.05     1067.89     90.30 o
  -3  23   3       10.28       71.65     43.19 o
  -2  23   3     1223.65     1427.68     87.36 o
  -1  23   3     1787.25     1881.57     93.24 o
   0  23   3     2138.28     2372.41    123.67 o
   1  23   3        6.06       63.23     21.48 o
   3  23   3      136.76      798.96     72.63 o
  -4  24   3       63.15      171.77     56.93 o
  -3  24   3     1322.76     1271.07     96.19 o
  -2  24   3      682.36      762.83     38.13 o
  -1  24   3      137.57      178.64     44.17 o
   0  24   3      125.50      215.93     46.13 o
   1  24   3     1120.97     1825.63    100.12 o
   2  24   3      959.62     1557.67     96.19 o
  -3  25   3       17.83       81.47     45.15 o
  -1  25   3      404.79      478.98     50.06 o
   0  25   3      222.94      550.63     64.78 o
   1  25   3      122.31      193.36     41.22 o
 -10   0   4      831.13     1078.69    117.78 o
  -9   0   4       66.15      384.76     79.50 o
  -8   0   4      899.35     1248.49    111.89 o
  -7   0   4      136.64      319.65     28.59 o
  -6   0   4     1313.39     2049.71     73.67 o
  -5   0   4     6847.93     7198.29    201.15 o
  -4   0   4    19461.66    19539.42    923.61 o
  -3   0   4     8567.59     8785.30    186.26 o
  -2   0   4    10140.73    11905.11    237.72 o
   0   0   4     7152.34     7649.24    140.86 o
   1   0   4     1193.95     1302.18     45.53 o
   2   0   4     1835.85     2619.67     99.71 o
   3   0   4    12277.53    13548.72    290.53 o
   4   0   4    10119.17    10762.07    200.45 o
   5   0   4     8341.13     9250.27    252.51 o
   7   0   4      947.04     1785.38    139.38 o
   8   0   4     1667.02     1743.18    146.25 o
 -10   1   4     2754.54     2658.49    134.64 o
  -9   1   4     4088.50     4190.56    173.85 o
  -8   1   4     1689.74     2349.84    192.38 o
  -7   1   4      353.74      629.80     53.13 o
  -6   1   4    16416.88    16021.13    307.57 o
  -5   1   4     9410.58     9463.85    176.48 o
  -4   1   4     2619.23     3324.91    132.60 o
  -3   1   4     5293.67     5901.66     88.61 o
  -2   1   4    18113.42    18972.08    264.02 o
  -1   1   4    21243.19    22909.97    339.51 o
   0   1   4     1250.09     1868.94     74.86 o
   1   1   4     4442.67     5225.38    195.59 o
   2   1   4    19410.73    20778.39    291.60 o
   3   1   4     6220.16     6498.04     96.67 o
   4   1   4       32.25      334.10     24.48 o
   5   1   4     2921.67     3365.00     95.93 o
   6   1   4     7192.03     7252.59    258.14 o
   7   1   4     5189.78     5481.97    230.17 o
   8   1   4       87.82      493.88     63.43 o
 -10   2   4       61.01      317.14     84.41 o
  -9   2   4     2639.52     2894.33    236.06 o
  -8   2   4    13359.92    12536.20    295.70 o
  -7   2   4     5517.57     5553.43    116.76 o
  -6   2   4     4645.59     5514.59    189.67 o
  -5   2   4      234.11      518.90     67.63 o
  -4   2   4     4974.70     4896.21    100.81 o
  -3   2   4     9486.64     9769.66    157.95 o
  -2   2   4      886.40     1230.11     88.54 o
  -1   2   4    25667.30    27501.16    382.16 o
   0   2   4    26826.10    28673.31    413.74 o
   1   2   4    23622.56    25600.19    333.67 o
   2   2   4     3512.98     4428.69    158.74 o
   3   2   4       16.69       49.88     10.44 o
   4   2   4     9506.84    10112.63    155.56 o
   5   2   4     2326.57     2743.07     71.54 o
   6   2   4      407.21     1100.28    100.12 o
   7   2   4     4297.24     4795.08    185.30 o
   8   2   4     5420.48     5145.60    332.24 o
 -10   3   4     2117.20     2059.81    115.56 o
  -9   3   4     3025.28     3228.32    167.84 o
  -8   3   4      157.97      382.79     75.58 o
  -7   3   4     1731.13     1845.91     62.57 o
  -6   3   4     9850.27     9745.68    189.13 o
  -5   3   4     9409.12     9669.21    169.14 o
  -4   3   4     1381.99     1777.83     38.91 o
  -3   3   4    10178.94    10319.29    145.01 o
  -2   3   4    12053.95    11896.44    161.44 o
  -1   3   4     9222.98     9655.41    154.46 o
   0   3   4      447.90      732.87     30.76 o
   1   3   4     8433.26     9060.69    123.72 o
   2   3   4    16428.80    16847.61    225.42 o
   3   3   4    16538.87    17434.26    247.15 o
   4   3   4      853.11     1162.20     47.01 o
   5   3   4     2502.89     3398.94    136.48 o
   6   3   4     3866.34     4157.12    112.72 o
   7   3   4     2206.37     2835.43    129.70 o
   8   3   4        0.23      362.05     56.41 o
 -10   4   4      618.67      918.08     76.69 o
  -9   4   4      328.39      716.77    152.63 o
  -8   4   4     3535.42     3641.32    137.62 o
  -7   4   4     3690.10     3553.53    100.84 o
  -5   4   4     4750.17     4858.15     91.61 o
  -4   4   4    24130.69    23895.37    332.43 o
  -3   4   4    17660.97    17402.30    241.41 o
  -2   4   4    11502.89    12410.38    198.22 o
  -1   4   4     1193.37     1233.35     22.64 o
   0   4   4     7889.64     8127.96    115.85 o
   1   4   4     4904.91     4967.61     78.13 o
   2   4   4       14.44       82.31      6.76 o
   3   4   4     8692.46     8814.85    122.70 o
   4   4   4    10847.38    10724.81    164.70 o
   5   4   4    13346.76    13725.62    312.16 o
   6   4   4     1731.89     2229.16    100.60 o
   7   4   4       39.92      351.94     92.75 o
   8   4   4     1345.17     1394.74    108.46 o
 -10   5   4     2285.43     2177.84    119.01 o
  -9   5   4     2952.81     3068.79    140.53 o
  -8   5   4      800.01     1004.40     58.37 o
  -7   5   4     1059.42     1224.80     48.99 o
  -6   5   4     8592.99     8322.01    163.90 o
  -5   5   4     6355.61     6469.38    156.77 o
  -4   5   4       44.88       68.35      5.90 o
  -3   5   4     7277.14     7580.35    115.90 o
  -2   5   4    15433.20    15167.11    240.73 o
  -1   5   4    30108.90    30943.98    412.63 o
   0   5   4     8501.11     9750.60    138.16 o
   1   5   4     7438.53     7536.78    115.45 o
   2   5   4    14379.36    14382.35    214.85 o
   3   5   4     7126.07     7134.05    105.27 o
   4   5   4       25.28       64.69      7.53 o
   5   5   4     2268.29     2312.54     61.31 o
   6   5   4     5918.74     6056.42    154.68 o
   7   5   4     2867.74     2939.75    178.64 o
   8   5   4      186.13      398.56     61.58 o
 -10   6   4        0.11      162.57     59.38 o
  -9   6   4      941.71      995.94     74.61 o
  -8   6   4     4237.33     3974.85    115.08 o
  -7   6   4     5158.42     4945.01    131.94 o
  -6   6   4     2130.28     2324.74     72.23 o
  -5   6   4     1177.47     1301.79     30.27 o
  -4   6   4     1975.79     2043.59     37.06 o
  -3   6   4     5115.30     5365.39     84.56 o
  -2   6   4      290.70      353.99     10.87 o
  -1   6   4    22806.18    23186.25    339.52 o
   0   6   4     9696.13     9130.25    120.72 o
   1   6   4    10914.32    10852.43    163.51 o
   2   6   4      315.97      362.70     18.29 o
   3   6   4      877.76      885.23     20.24 o
   4   6   4     1821.51     1798.76     44.94 o
   5   6   4      331.40      466.62     22.78 o
   6   6   4      314.23      434.03     75.09 o
   7   6   4     3697.08     3612.90    153.01 o
   8   6   4     3338.55     3005.40    195.32 o
 -10   7   4     1720.16     1606.32    100.52 o
  -9   7   4     1462.71     1350.23     86.24 o
  -8   7   4      365.48      486.89     46.75 o
  -7   7   4      771.69      795.81     40.21 o
  -6   7   4     5179.41     5028.97    130.92 o
  -5   7   4     6611.71     6636.62    112.85 o
  -4   7   4     3349.58     3608.69     64.26 o
  -3   7   4      371.28      438.05     16.31 o
  -2   7   4    10879.19    10543.81    158.14 o
  -1   7   4     3634.17     3678.64     60.14 o
   0   7   4     1527.04     1734.91     32.12 o
   1   7   4     3180.18     3182.53     49.04 o
   2   7   4     7067.63     6733.91     98.90 o
   3   7   4    10490.80    10409.89    149.72 o
   4   7   4        0.30       19.76      8.55 o
   5   7   4     2266.84     2273.93     56.84 o
   6   7   4     4810.75     4753.77    128.61 o
   7   7   4     1583.61     1576.32    137.41 o
   8   7   4        0.31       40.24     58.89 o
 -10   8   4      719.30      733.65     74.10 o
  -9   8   4       26.26       63.54     24.66 o
  -8   8   4      761.83      656.48     40.59 o
  -7   8   4      302.18      310.62     29.41 o
  -6   8   4      795.02      834.08     39.05 o
  -5   8   4     2576.30     2567.69     50.34 o
  -4   8   4    14878.39    14700.82    256.56 o
  -3   8   4     4995.87     4820.17     82.07 o
  -2   8   4      984.56      975.57     19.09 o
  -1   8   4     2309.26     2408.77     39.17 o
   0   8   4     1584.61     1546.78     29.64 o
   1   8   4       21.39       99.36      7.52 o
   2   8   4      309.38      292.56     10.51 o
   3   8   4     4412.33     4223.60     66.52 o
   4   8   4     5524.41     5502.95    111.28 o
   5   8   4     4334.19     4273.05     92.95 o
   6   8   4        4.11       34.76     23.46 o
   7   8   4       94.23       89.32     25.24 o
   8   8   4      773.42      695.90    118.76 o
 -10   9   4      823.73      811.54     72.09 o
  -9   9   4      653.36      595.84     76.56 o
  -8   9   4      238.36      257.50     30.48 o
  -7   9   4      225.16      279.76     28.96 o
  -6   9   4     1408.35     1294.14     50.37 o
  -5   9   4      957.80     1028.72     29.64 o
  -4   9   4       35.68       81.86      7.34 o
  -3   9   4      600.52      588.00     16.04 o
  -2   9   4      352.12      269.63     12.04 o
  -1   9   4     1468.05     1478.24     28.23 o
   0   9   4      682.62      698.24     17.31 o
   1   9   4     3238.29     3353.02     53.40 o
   2   9   4     2113.49     2040.71     38.84 o
   3   9   4     1113.96     1256.47     31.86 o
   4   9   4      217.62      250.95     17.07 o
   5   9   4      734.87      792.94     50.82 o
   6   9   4     2478.94     2393.82     92.78 o
   7   9   4      724.08      691.60     50.30 o
  -9  10   4      419.61      396.02     57.25 o
  -8  10   4     3708.14     3303.11    103.18 o
  -7  10   4     2374.59     2333.72     90.77 o
  -6  10   4     2641.56     2567.19     79.48 o
  -5  10   4       18.75       58.79      9.74 o
  -4  10   4      781.60      792.99     33.10 o
  -3  10   4      155.43      179.83     11.17 o
  -2  10   4        4.22       66.08      5.50 o
  -1  10   4     2694.55     2553.73     44.65 o
   0  10   4    10980.86    10810.13    164.77 o
   1  10   4    10443.26    10412.57    159.98 o
   2  10   4      279.02      253.24     13.39 o
   3  10   4      128.28      149.24     13.05 o
   4  10   4      810.67      722.33     26.30 o
   5  10   4      367.88      378.38     22.78 o
   6  10   4      219.55      196.17     21.84 o
   7  10   4      637.97      640.08     49.25 o
  -9  11   4      352.45      398.34     41.92 o
  -8  11   4      170.64      193.27     30.52 o
  -7  11   4      279.53      261.81     28.96 o
  -6  11   4     3937.25     3763.54    106.13 o
  -5  11   4     1802.01     1662.94     65.08 o
  -4  11   4       95.05      162.27     12.91 o
  -3  11   4     1701.25     1720.00     38.01 o
  -2  11   4     9956.67     9712.00    157.51 o
  -1  11   4     1456.94     1446.26     28.81 o
   0  11   4       56.82      110.70      8.01 o
   1  11   4     3030.71     3002.83     52.95 o
   2  11   4     4356.74     4333.62     82.03 o
   3  11   4     2312.07     2262.82     53.94 o
   4  11   4      403.91      383.28     20.96 o
   5  11   4      254.78      212.81     21.82 o
   6  11   4     1021.65      978.37     53.16 o
   7  11   4      109.99       98.96     30.80 o
  -9  12   4        5.92      -14.55     29.34 o
  -8  12   4       54.74       28.16     21.74 o
  -7  12   4       17.95       33.18     19.42 o
  -6  12   4      414.83      496.62     41.17 o
  -5  12   4      604.91      586.64     62.33 o
  -4  12   4     3483.88     3413.51     94.34 o
  -3  12   4     3863.13     3867.34     81.80 o
  -2  12   4     1817.89     1775.89     39.07 o
  -1  12   4      194.72      200.61     10.46 o
   0  12   4       69.16       98.75      7.86 o
   1  12   4       40.61       70.95      7.76 o
   2  12   4       37.01       57.34     10.91 o
   3  12   4     3647.04     3531.54     77.11 o
   4  12   4     3350.79     3391.31     76.75 o
   5  12   4     2055.75     2091.82     63.70 o
   6  12   4       10.44       -3.98     28.44 o
   7  12   4       43.96       -1.25     23.48 o
  -9  13   4      135.40      120.60     30.65 o
  -8  13   4       34.42       45.82     23.36 o
  -7  13   4       95.06       78.24     22.51 o
  -6  13   4      938.89      856.22    123.67 o
  -5  13   4      227.92      256.04     54.47 o
  -4  13   4      121.53      144.25     15.70 o
  -3  13   4     1040.48     1011.17     26.31 o
  -2  13   4     1184.78     1182.47     29.35 o
  -1  13   4     1537.83     1563.66     33.26 o
   0  13   4      168.61      236.75     12.39 o
   1  13   4        7.23       20.48      8.61 o
   2  13   4      200.79      233.06     15.89 o
   3  13   4      631.13      721.12     26.94 o
   4  13   4      117.95      114.06     14.59 o
   5  13   4        1.92      -14.37     16.51 o
   6  13   4      227.41      250.84     26.19 o
   7  13   4      393.89      378.65     47.96 o
  -9  14   4      353.51      328.87     40.23 o
  -8  14   4     1190.77     1060.11    110.34 o
  -7  14   4       35.41       44.05     23.48 o
  -6  14   4      153.84      175.81     36.32 o
  -5  14   4      125.25      129.56     31.41 o
  -4  14   4       84.63       97.35     14.53 o
  -3  14   4      702.54      696.71     21.58 o
  -2  14   4      441.36      516.82     18.76 o
  -1  14   4      666.81      673.42     21.90 o
   0  14   4     1719.82     1741.66     37.53 o
   1  14   4     1675.64     1662.77     42.70 o
   2  14   4        6.30       27.42      8.86 o
   3  14   4       78.47       84.34     12.71 o
   4  14   4        2.87        4.63     12.43 o
   5  14   4       68.82       52.24     17.37 o
   6  14   4      450.77      439.05     30.96 o
  -8  15   4        0.01       -4.91     33.37 o
  -7  15   4       79.72       82.51     27.09 o
  -6  15   4       27.70       28.43     40.73 o
  -5  15   4        2.00      -20.61     20.61 o
  -4  15   4        1.61        8.82     10.65 o
  -3  15   4      250.15      255.41     13.99 o
  -2  15   4      602.83      603.82     20.79 o
  -1  15   4        4.40       16.29      7.59 o
   0  15   4       11.78       14.94     10.91 o
   1  15   4      838.36      793.73     25.45 o
   2  15   4      178.39      169.77     15.53 o
   3  15   4      419.40      422.66     25.50 o
   4  15   4      137.35      166.44     20.15 o
   5  15   4      361.51      327.02     29.31 o
   6  15   4       11.77       13.54     22.95 o
  -8  16   4      295.15      327.83     59.87 o
  -7  16   4       40.97       -2.94     32.39 o
  -6  16   4        7.46       33.37     31.41 o
  -5  16   4       79.43       54.97     18.74 o
  -4  16   4      375.98      374.05     20.57 o
  -3  16   4      693.19      713.62     28.15 o
  -2  16   4      533.25      565.48     20.49 o
  -1  16   4       17.78       32.09      8.77 o
   0  16   4      271.18      312.04     16.99 o
   1  16   4      197.33      232.74     18.85 o
   2  16   4      112.22      134.84     17.26 o
   3  16   4     1264.63     1215.75     44.12 o
   4  16   4      185.47      181.74     26.55 o
   5  16   4      113.44      136.57     22.75 o
   6  16   4        8.44       -4.06     19.86 o
  -8  17   4      182.81      115.82     47.11 o
  -7  17   4        9.26      -10.80     31.41 o
  -6  17   4        8.08       58.89     35.33 o
  -5  17   4      419.89      424.02     53.98 o
  -4  17   4      154.70      121.90     22.48 o
  -3  17   4        5.39       26.64     21.78 o
  -2  17   4      329.63      371.00     17.77 o
  -1  17   4      983.60      996.78     29.55 o
   0  17   4     2559.80     2545.52     56.98 o
   1  17   4       22.45       11.38     14.90 o
   2  17   4        5.89       27.02     12.99 o
   3  17   4       82.85       84.40     16.42 o
   4  17   4      420.40      403.11     34.80 o
   5  17   4      188.99      173.23     26.24 o
   6  17   4       91.87       79.75     41.22 o
  -7  18   4       17.60        1.96     38.28 o
  -6  18   4      138.20      106.00     40.24 o
  -5  18   4      163.20      198.27     43.19 o
  -4  18   4     2226.85     2136.49     80.67 o
  -3  18   4     1707.58     1597.45     48.49 o
  -2  18   4      952.75      995.27     30.43 o
  -1  18   4      220.20      292.91     18.44 o
   0  18   4      294.00      297.85     29.04 o
   1  18   4        0.22       11.71     11.83 o
   2  18   4       54.97       53.25     14.59 o
   3  18   4      843.25      841.10     37.10 o
   4  18   4     1541.02     1671.98     71.65 o
   5  18   4     1155.05     1135.85     49.55 o
  -7  19   4      103.92       53.00     42.21 o
  -6  19   4      412.14      416.16     62.82 o
  -5  19   4     1397.06     1400.63     91.28 o
  -4  19   4      317.80      501.56     55.95 o
  -3  19   4       15.77       45.97     69.20 o
  -2  19   4      636.56      651.55     29.90 o
  -1  19   4       25.88       30.02     11.21 o
   0  19   4      331.44      401.62     25.08 o
   1  19   4      394.27      391.55     26.22 o
   2  19   4     1020.90     1021.96     41.13 o
   3  19   4      503.62      814.52     44.66 o
   4  19   4        0.68       25.47     20.51 o
   5  19   4       96.28       45.50     33.86 o
  -6  20   4      335.97      424.02     65.76 o
  -5  20   4      236.62      294.46     53.00 o
  -4  20   4      654.41      712.58     65.76 o
  -3  20   4       86.66      133.78     26.99 o
  -2  20   4       77.82       94.26     20.05 o
  -1  20   4      927.74      914.02     35.17 o
   0  20   4      708.67      670.71     37.82 o
   1  20   4     1997.99     2099.69     72.83 o
   2  20   4     2597.61     2537.33     84.64 o
   3  20   4      326.04      499.10     43.19 o
   4  20   4        1.30      -41.22     63.80 o
  -6  21   4      584.26      615.41     75.58 o
  -5  21   4      788.24      824.48     76.56 o
  -4  21   4       10.86      248.32     49.08 o
  -3  21   4      114.63      133.14     24.54 o
  -2  21   4      471.50      524.63     35.12 o
  -1  21   4      776.62      914.15     35.83 o
   0  21   4      479.78      571.23     36.43 o
   1  21   4      223.33      245.61     30.44 o
   2  21   4      631.95      764.25     44.27 o
   3  21   4      272.74      323.90     50.06 o
   4  21   4      106.43      135.45     42.21 o
  -5  22   4     1023.08     1077.71     88.34 o
  -4  22   4     1869.52     1848.20    110.91 o
  -3  22   4     1393.72     1426.15     94.23 o
  -2  22   4      530.48      833.31     56.93 o
   0  22   4      253.30      317.02     31.21 o
   1  22   4        2.71       59.15     25.03 o
   2  22   4      189.71      192.38     41.22 o
   3  22   4      753.60     1169.97     82.45 o
  -4  23   4      374.36      633.08     76.56 o
  -3  23   4      458.17      554.56     68.71 o
  -2  23   4     1305.83     1381.19     59.17 o
  -1  23   4     3102.83     3683.64    151.15 o
   0  23   4      555.16      754.43     41.99 o
   2  23   4     2166.92     3195.83    149.19 o
  -4  24   4      671.61      707.68     78.52 o
  -3  24   4     1392.41     1549.82    105.02 o
  -2  24   4       82.33      164.90     34.35 o
  -1  24   4     1946.75     2121.06    105.02 o
   0  24   4     3169.89     3414.71    150.17 o
   1  24   4     1536.74     1724.53     98.15 o
 -10   1   5      646.96      645.89     85.39 o
  -9   1   5      536.67      646.24     62.74 o
  -8   1   5       66.70      112.82     35.74 o
  -7   1   5      441.94      530.52     24.58 o
  -6   1   5     1851.49     1938.82     51.13 o
  -5   1   5      985.65     1194.27     36.84 o
  -4   1   5      449.51      596.70     19.81 o
  -3   1   5     2897.22     2864.36     47.99 o
  -2   1   5     1991.26     2057.74     39.69 o
  -1   1   5     9278.29    10283.62    147.43 o
   0   1   5     1442.11     1779.49     29.32 o
   1   1   5     1499.69     1628.11     51.14 o
   2   1   5     1937.27     2199.43     45.66 o
   3   1   5      203.62      292.53     11.36 o
   4   1   5      590.43      724.52     23.76 o
   5   1   5      627.44      679.63     26.52 o
   6   1   5     1569.00     1659.94    116.31 o
   7   1   5      282.84      322.04     55.52 o
   8   1   5      339.76      329.93     61.03 o
 -10   2   5        8.88      118.05     43.71 o
  -9   2   5      675.22      816.33     68.36 o
  -8   2   5      325.62      428.86     31.99 o
  -7   2   5      248.33      389.81     22.01 o
  -6   2   5      156.56      284.05     19.07 o
  -5   2   5      769.11      861.34     22.08 o
  -4   2   5     2177.41     2355.21     42.15 o
  -3   2   5     1663.03     1850.92     33.74 o
  -2   2   5      226.42      377.20     10.81 o
  -1   2   5      934.12     1190.59     22.56 o
   0   2   5      316.02      312.60      9.37 o
   1   2   5       22.33      142.70     16.43 o
   2   2   5      207.98      268.06     12.37 o
   3   2   5      627.99      715.01     25.08 o
   4   2   5      608.40      630.01     25.59 o
   5   2   5      527.05      598.78     32.27 o
   6   2   5       22.85      302.24     92.75 o
   7   2   5      254.38      318.91     55.87 o
 -10   3   5       23.41       48.79     35.50 o
  -9   3   5      128.59      174.44     59.38 o
  -8   3   5      919.57      983.50     45.41 o
  -7   3   5     2088.36     2123.45     55.50 o
  -6   3   5     3358.12     3568.50     91.09 o
  -5   3   5     4977.85     5017.97     87.19 o
  -4   3   5       24.27       79.21      6.83 o
  -3   3   5      648.42      753.72     16.37 o
  -2   3   5       74.22      114.51      6.67 o
  -1   3   5      885.65      905.32     20.96 o
   0   3   5      591.07      596.84     13.52 o
   1   3   5     8208.88     8620.29    147.61 o
   2   3   5     6111.43     6392.59     92.62 o
   3   3   5     4858.04     5220.07     76.88 o
   4   3   5      301.55      438.84     20.72 o
   5   3   5        9.37       30.40     17.59 o
   6   3   5      316.30      493.20     59.64 o
   7   3   5      124.75       86.24     40.94 o
 -10   4   5       19.09       49.06     36.55 o
  -9   4   5      350.01      454.91     61.76 o
  -8   4   5      797.66      813.33     42.08 o
  -7   4   5     1855.43     1655.08     59.42 o
  -6   4   5      357.85      459.70     24.08 o
  -5   4   5     1982.83     2177.29     37.41 o
  -4   4   5     1606.96     1674.95     30.02 o
  -3   4   5      135.90      204.33     14.95 o
  -2   4   5     1351.11     1518.39     28.08 o
  -1   4   5     4540.99     4916.25     82.99 o
   0   4   5      628.40      598.31     14.91 o
   1   4   5      837.23      873.38     17.83 o
   2   4   5      731.46      791.23     17.58 o
   3   4   5     1162.97     1225.73     24.10 o
   4   4   5      199.44      322.08     25.50 o
   5   4   5        5.23       67.72     17.58 o
   6   4   5       90.22      220.91     45.05 o
   7   4   5      361.68      368.71     57.18 o
 -10   5   5     1725.34     1640.36    100.94 o
  -9   5   5      261.28      275.42     62.82 o
  -8   5   5       39.60       88.04     20.92 o
  -7   5   5      421.73      545.22     33.70 o
  -6   5   5        2.84       41.06     10.95 o
  -5   5   5     1439.56     1478.77     28.14 o
  -4   5   5     3501.44     3517.26     55.58 o
  -3   5   5    10936.04    10975.70    177.74 o
  -2   5   5     5334.67     5169.27     88.60 o
  -1   5   5     1312.87     1260.50     26.78 o
   0   5   5       97.30      276.32     15.60 o
   1   5   5      330.44      382.07     11.98 o
   2   5   5       56.57       89.37      7.50 o
   3   5   5      504.31      530.37     15.79 o
   4   5   5     4000.33     4160.00     87.95 o
   5   5   5     3245.62     3250.41     93.49 o
   6   5   5     3874.13     3931.68    157.87 o
   7   5   5      109.05      201.50     50.03 o
 -10   6   5      185.92      322.35     56.48 o
  -9   6   5      678.55      647.80     64.35 o
  -8   6   5      693.94      782.70     42.11 o
  -7   6   5        1.59       32.05     15.66 o
  -6   6   5      543.18      594.54     25.99 o
  -5   6   5      193.05      239.27     11.20 o
  -4   6   5     1996.89     2004.30     37.78 o
  -3   6   5      502.06      529.63     15.60 o
  -2   6   5      346.36      418.08     13.89 o
  -1   6   5     5778.70     5687.04     82.29 o
   0   6   5     5200.97     5112.13     81.33 o
   1   6   5      169.90      201.61      9.72 o
   2   6   5      527.85      555.95     16.13 o
   3   6   5      984.56      992.76     22.49 o
   4   6   5     1680.64     1709.25     44.96 o
   5   6   5      689.35      701.72     28.77 o
   6   6   5      402.69      544.94    142.32 o
   7   6   5     1716.66     1560.46     95.75 o
 -10   7   5       82.79      111.72     41.97 o
  -9   7   5       68.05      107.39     25.27 o
  -8   7   5     1615.74     1508.06     60.46 o
  -7   7   5     3558.65     3470.11    100.65 o
  -6   7   5     4765.25     4724.37    124.92 o
  -5   7   5     3203.53     3162.10     59.16 o
  -4   7   5      208.83      321.29     13.13 o
  -3   7   5      133.06      163.25     19.93 o
  -2   7   5     1139.39     1062.71     27.39 o
  -1   7   5     1971.91     1993.49     33.91 o
   0   7   5     4769.94     4715.89     69.85 o
   1   7   5    10341.22    10262.51    156.82 o
   2   7   5     5120.91     5033.25     82.27 o
   3   7   5      528.31      488.79     16.33 o
   4   7   5      682.97      744.67     29.84 o
   5   7   5     1559.34     1510.69     44.45 o
   6   7   5      299.51      315.77     33.45 o
   7   7   5      113.31      147.23     72.63 o
 -10   8   5      187.62      202.70     48.63 o
  -9   8   5     1837.42     1653.95     67.61 o
  -8   8   5     2057.62     1957.67     71.42 o
  -7   8   5      408.89      509.82     33.99 o
  -6   8   5      192.15      243.35     24.75 o
  -5   8   5     6488.18     6684.89    113.43 o
  -4   8   5     6261.92     6376.75    108.62 o
  -3   8   5      486.20      547.53     16.95 o
  -2   8   5      245.11      339.06     18.84 o
  -1   8   5     6436.13     6177.95     91.74 o
   0   8   5     9124.18     8824.47    146.75 o
   1   8   5      553.62      621.58     21.45 o
   2   8   5     1442.50     1369.83     28.98 o
   3   8   5     6392.80     6161.59    112.39 o
   4   8   5     7536.55     7434.76    163.41 o
   5   8   5       97.51      128.24     17.18 o
   6   8   5      606.91      571.22     43.43 o
   7   8   5     1506.83     1339.77    132.51 o
 -10   9   5     2377.50     2130.88    157.04 o
  -9   9   5      446.91      451.18     53.98 o
  -8   9   5      123.41      211.11     27.83 o
  -7   9   5     1467.02     1314.06     53.38 o
  -6   9   5     4433.63     4116.87    112.93 o
  -5   9   5       28.60       53.09      7.48 o
  -4   9   5     3614.09     3549.77     76.37 o
  -3   9   5    14231.90    13497.75    217.23 o
  -2   9   5     7925.84     7621.70    138.62 o
  -1   9   5     2347.70     2303.31     41.53 o
   0   9   5      226.20      291.12     12.16 o
   1   9   5     1357.34     1295.50     28.14 o
   2   9   5     3365.63     3195.84     51.75 o
   3   9   5        1.63       34.77     10.02 o
   4   9   5     2567.58     2482.52     66.59 o
   5   9   5     2340.22     2372.13     74.41 o
   6   9   5     2317.70     2293.91     92.03 o
   7   9   5      702.46      762.64    120.73 o
  -9  10   5     2643.76     2710.39     93.20 o
  -8  10   5     3915.14     3727.57    111.93 o
  -7  10   5      251.30      282.59     29.37 o
  -6  10   5     1680.95     1699.70     64.48 o
  -5  10   5     2975.79     2984.21     76.25 o
  -4  10   5     4215.77     4095.85     78.93 o
  -3  10   5     2701.14     2589.45     50.01 o
  -2  10   5     1041.58     1106.07     28.99 o
  -1  10   5     4812.82     4526.25     79.95 o
   0  10   5     5771.06     5712.63     92.13 o
   1  10   5      508.51      480.73     17.48 o
   2  10   5     1030.85     1046.43     27.70 o
   3  10   5     3445.68     3438.15     84.31 o
   4  10   5     2435.66     2473.81     66.89 o
   5  10   5      986.59     1021.98     43.87 o
   6  10   5      751.36      784.53     52.21 o
   7  10   5     2745.52     2756.68    205.63 o
  -9  11   5      240.79      323.84     39.08 o
  -8  11   5     1509.81     1403.40     59.94 o
  -7  11   5     5607.09     5400.42    145.13 o
  -6  11   5     4148.18     4191.64    193.36 o
  -5  11   5     1416.97     1510.30     44.04 o
  -4  11   5      815.40      854.58     24.71 o
  -3  11   5     7481.92     7264.16    145.61 o
  -2  11   5     6423.75     6197.04    105.62 o
  -1  11   5        9.91       44.91      7.24 o
   0  11   5     3415.31     3323.18     62.25 o
   1  11   5    11960.04    11721.80    193.36 o
   2  11   5     8961.65     8891.39    150.83 o
   3  11   5      890.96      922.45     34.23 o
   4  11   5        5.64       29.68     11.62 o
   5  11   5     1999.92     1950.99     75.09 o
   6  11   5      710.26      778.99     53.19 o
   7  11   5        0.96       12.60     36.81 o
  -9  12   5     1104.82     1046.66     55.33 o
  -8  12   5     2836.22     2747.96     91.29 o
  -7  12   5      677.16      780.53     42.43 o
  -6  12   5       15.68       47.99     19.34 o
  -5  12   5     3491.28     3281.07    109.39 o
  -4  12   5     3896.56     3805.20     82.22 o
  -3  12   5     3271.68     3234.22     72.20 o
  -2  12   5      477.50      478.59     16.22 o
  -1  12   5     7431.42     7182.93    121.99 o
   0  12   5     9585.39     9231.93    154.26 o
   1  12   5     2072.62     2107.53     45.01 o
   2  12   5      580.48      498.30     23.83 o
   3  12   5     4843.37     4752.78    111.78 o
   4  12   5     4746.17     4790.81    114.96 o
   5  12   5      640.88      645.20     36.04 o
   6  12   5      788.30      781.25     55.22 o
  -9  13   5      271.62      311.46     58.37 o
  -8  13   5      188.97      196.96     30.00 o
  -7  13   5     1161.40     1093.13     80.48 o
  -6  13   5     3370.30     3286.48    286.60 o
  -5  13   5      159.28      220.84     35.33 o
  -4  13   5     5001.44     4844.73    102.27 o
  -3  13   5    11148.90    10695.06    189.04 o
  -2  13   5     3124.77     2956.90     60.69 o
  -1  13   5     2332.83     2367.62     47.90 o
   0  13   5     2113.68     2006.24     42.86 o
   1  13   5     3856.80     3802.87     71.77 o
   2  13   5     2548.42     2582.55     67.57 o
   3  13   5       22.76       59.23     12.85 o
   4  13   5     6592.31     6723.29    154.13 o
   5  13   5     7978.39     7833.48    178.62 o
   6  13   5     1179.73     1215.72     73.12 o
  -8  14   5     2044.07     2045.62     88.63 o
  -7  14   5      532.03      602.36     44.33 o
  -6  14   5     1186.10     1195.70    119.25 o
  -5  14   5     6831.74     6026.53    234.58 o
  -4  14   5     4072.80     3972.22    106.77 o
  -3  14   5      678.45      783.25     23.71 o
  -2  14   5     2527.08     2471.79     52.91 o
  -1  14   5     9310.63     9046.93    163.81 o
   0  14   5     5855.61     5681.26    100.53 o
   1  14   5       56.44      100.29     11.39 o
   2  14   5     1440.10     1392.47     44.41 o
   3  14   5     6434.00     6377.83    145.60 o
   4  14   5     3096.02     3124.65     83.41 o
   5  14   5      400.22      540.95     33.65 o
   6  14   5      463.01      508.41     34.37 o
  -8  15   5     1772.49     1873.30     90.79 o
  -7  15   5     4947.34     5005.27    303.29 o
  -6  15   5     3698.72     3564.88    159.99 o
  -5  15   5     1197.75     1067.89     70.67 o
  -4  15   5      113.84      124.65     13.60 o
  -3  15   5     1601.48     1543.51     37.54 o
  -2  15   5     1176.95     1149.81     31.22 o
  -1  15   5      253.27      307.48     16.26 o
   0  15   5     2459.47     2426.66     54.03 o
   1  15   5     6253.83     6323.91    141.53 o
   2  15   5     5206.74     5278.69    122.76 o
   3  15   5      249.87      304.13     24.01 o
   4  15   5      227.69      287.61     24.89 o
   5  15   5     2493.72     2468.63     75.77 o
   6  15   5     1035.68     1011.29     64.76 o
  -8  16   5     3099.66     3219.72    372.98 o
  -7  16   5       66.25      127.60     39.26 o
  -6  16   5     1160.47     1171.93     79.50 o
  -5  16   5     3084.95     3147.24    124.16 o
  -4  16   5     3871.67     3787.65     90.18 o
  -3  16   5     1186.10     1241.92     32.98 o
  -2  16   5     2485.60     2466.45     54.03 o
  -1  16   5     6805.49     6799.68    127.72 o
   0  16   5     4072.19     3964.23     80.60 o
   1  16   5       57.99      110.48     15.67 o
   2  16   5     3179.14     3212.07     83.35 o
   3  16   5     2813.28     2934.54     79.78 o
   4  16   5     1853.08     1954.47    125.63 o
   5  16   5      285.89      331.83     30.36 o
  -7  17   5     1102.34     1262.23     88.34 o
  -6  17   5     1684.47     1684.29    100.12 o
  -5  17   5        2.60       54.97     31.41 o
  -4  17   5     2517.50     2569.30     81.36 o
  -3  17   5    10026.58     9812.89    256.71 o
  -2  17   5     8303.61     8127.50    150.17 o
  -1  17   5     2555.76     2588.17     57.83 o
   0  17   5       99.41      120.19     14.45 o
   1  17   5     3539.13     3569.15     89.21 o
   2  17   5     4954.16     4904.17    117.38 o
   3  17   5       64.83      116.63     25.03 o
   4  17   5     3052.95     3213.26    102.23 o
   5  17   5     4841.30     4727.02    184.53 o
  -7  18   5     1244.66     1336.83     94.23 o
  -6  18   5       23.59       72.63     36.32 o
  -5  18   5     2725.00     2675.62    131.52 o
  -4  18   5     4139.65     4054.66    174.71 o
  -3  18   5      479.71      560.90     27.58 o
  -2  18   5      134.31      161.45     14.73 o
  -1  18   5     3942.05     3968.04     81.56 o
   0  18   5     5569.14     5639.62    128.44 o
   1  18   5      325.07      375.44     24.66 o
   2  18   5      281.49      323.50     32.92 o
   3  18   5     2768.11     2981.30     95.34 o
   4  18   5     2806.22     3020.33     98.37 o
   5  18   5       17.46      -62.82     62.82 o
  -7  19   5     2919.19     2898.43    151.15 o
  -6  19   5     3460.30     3475.56    166.86 o
  -5  19   5      554.86      605.60     61.84 o
  -4  19   5     1285.51     1355.48     85.39 o
  -3  19   5     1472.53     1511.93     56.29 o
  -2  19   5     1411.94     1458.79     44.09 o
  -1  19   5      346.32      350.14     22.99 o
   0  19   5     2975.73     3124.51     94.03 o
   1  19   5     5144.60     5218.53    143.22 o
   2  19   5     3635.81     3923.47    115.80 o
   3  19   5      662.47      680.19     42.27 o
   4  19   5      288.60      336.66     53.98 o
  -6  20   5      873.42      912.81     80.48 o
  -5  20   5     1986.73     2168.18    119.75 o
  -4  20   5     2419.63     2424.35    123.67 o
  -3  20   5      402.63      480.15     52.02 o
  -2  20   5      570.25      606.40     35.84 o
  -1  20   5     3672.39     3875.76     91.13 o
   0  20   5     2043.89     2222.99     74.25 o
   1  20   5       41.59       81.01     22.08 o
   2  20   5     1238.99     1210.75     55.15 o
   3  20   5     1568.75     1866.85    104.04 o
   4  20   5     1930.61     2205.47    119.75 o
  -6  21   5      295.46      271.88     57.91 o
  -5  21   5       16.26        3.93     35.33 o
  -4  21   5      826.12     1037.47     80.48 o
  -3  21   5     4055.91     4218.86    120.88 o
  -2  21   5     2796.96     2881.92     90.53 o
  -1  21   5      300.55      363.71     29.84 o
   0  21   5       26.87       29.67     17.89 o
   1  21   5      841.24     1015.89     86.37 o
   2  21   5      149.43      203.17     41.22 o
   3  21   5      389.19      330.77     53.00 o
  -5  22   5      794.84      947.17     83.43 o
  -4  22   5      827.78     1057.10     83.43 o
  -3  22   5       67.53      243.42     49.08 o
  -2  22   5      740.89      915.22     45.99 o
  -1  22   5     2184.87     2369.83     78.08 o
   0  22   5     1501.47     1637.62     62.11 o
   1  22   5      125.44      190.41     38.28 o
   2  22   5     1183.15     1276.96     85.39 o
  -4  23   5      184.12      333.72     59.87 o
  -3  23   5      383.03      377.89     58.89 o
  -2  23   5      177.74      261.90     30.62 o
   0  23   5     1861.28     2351.72    114.84 o
   1  23   5     3912.96     4122.38    176.67 o
  -3  24   5        1.52      157.04     49.08 o
   0  24   5      372.91      474.07     50.06 o
 -10   0   6     4184.89     3945.71    242.44 o
  -9   0   6     3485.40     3533.47    215.93 o
  -8   0   6     1394.96     1703.92    129.56 o
  -7   0   6     1208.36     1422.41     63.18 o
  -6   0   6     1561.58     1860.58     73.80 o
  -5   0   6      141.39      540.62     60.85 o
  -4   0   6      714.22     1091.03     37.81 o
  -3   0   6    10659.83    11015.23    256.70 o
  -2   0   6    22324.16    22460.79    510.24 o
  -1   0   6     7925.17     7860.18    162.61 o
   0   0   6     4917.00     5277.10    114.01 o
   1   0   6      403.58      617.96     73.71 o
   2   0   6     1486.11     1664.99     74.65 o
   3   0   6     3385.83     3518.55     83.46 o
   4   0   6        4.63      239.50     32.39 o
   5   0   6     2437.44     3501.08    200.23 o
   6   0   6     6359.11     6374.97    324.88 o
   7   0   6     2717.49     2798.31    191.40 o
 -10   1   6      359.88      797.42    189.92 o
  -9   1   6      629.85      830.02     94.72 o
  -8   1   6     3635.43     3619.00    149.22 o
  -7   1   6     4959.88     5023.25    129.06 o
  -6   1   6     1750.10     2378.06     61.78 o
  -5   1   6     1559.42     2234.64     58.45 o
  -4   1   6     7925.39     8090.93    122.01 o
  -3   1   6    17509.23    18175.34    342.49 o
  -2   1   6      613.54      747.02     45.59 o
  -1   1   6     6401.52     6762.51     99.89 o
   0   1   6    10498.76    10590.43    153.48 o
   1   1   6     9369.93     9848.42    144.04 o
   2   1   6      893.77     1155.56     63.47 o
   3   1   6     2706.35     3045.91     78.10 o
   4   1   6     7826.91     8031.48    137.56 o
   5   1   6     5414.09     6176.43    220.84 o
   6   1   6      373.65     1242.60    118.76 o
   7   1   6      825.80     1201.38     87.37 o
 -10   2   6     1367.49     1305.09     88.84 o
  -9   2   6     1191.70     1320.10     84.66 o
  -8   2   6      743.13     1050.89     70.79 o
  -7   2   6     4538.02     4749.60    116.45 o
  -6   2   6    11954.96    12055.00    212.53 o
  -5   2   6    20092.14    20272.15    329.71 o
  -4   2   6     2556.34     2778.92     54.19 o
  -3   2   6      453.39      527.10     22.87 o
  -2   2   6     2640.56     2733.83     47.80 o
  -1   2   6    13406.76    14091.60    191.02 o
   0   2   6       98.98      205.40     13.61 o
   1   2   6    10447.22    10853.18    158.44 o
   2   2   6    24752.77    24978.75    353.48 o
   3   2   6    11041.13    11215.11    165.26 o
   4   2   6     1440.39     1618.00     59.82 o
   5   2   6      528.01     1271.65    179.62 o
   6   2   6     3421.16     3532.22    149.55 o
   7   2   6     1160.22     1214.42    109.93 o
 -10   3   6      769.21     1049.08     80.16 o
  -9   3   6      121.88      381.81     75.58 o
  -8   3   6     1703.65     1780.58     65.02 o
  -7   3   6     2152.49     2491.39     96.19 o
  -6   3   6     3132.97     3575.75     76.17 o
  -5   3   6      482.90      686.19     37.41 o
  -4   3   6     5531.30     5536.56     83.46 o
  -3   3   6     5277.41     5385.57     84.11 o
  -2   3   6     2310.50     2492.83     50.67 o
  -1   3   6      309.33      323.76     17.63 o
   0   3   6     7209.15     7138.98    106.32 o
   1   3   6     5999.19     5965.60     91.06 o
   2   3   6      641.66      707.14     18.52 o
   3   3   6      351.72      463.69     23.84 o
   4   3   6     3363.85     3593.11     69.25 o
   5   3   6     1626.89     2086.14    111.40 o
   6   3   6       20.56      879.44    106.00 o
   7   3   6      266.58      567.32    105.02 o
 -10   4   6     4299.87     4224.21    179.00 o
  -9   4   6     5376.26     5294.61    203.32 o
  -8   4   6     2335.99     2486.75     81.55 o
  -7   4   6       12.34       74.79     19.31 o
  -6   4   6     5493.68     5497.34    106.41 o
  -5   4   6     4058.49     4093.31     63.85 o
  -4   4   6      436.22      495.17     18.80 o
  -3   4   6     3476.08     3464.28     53.51 o
  -2   4   6    18875.99    18791.19    322.96 o
  -1   4   6    15464.69    15681.44    220.37 o
   0   4   6     3078.67     3045.43     56.22 o
   1   4   6      537.15      602.68     16.18 o
   2   4   6     2764.32     2841.47     48.75 o
   3   4   6     2579.45     2569.59     51.84 o
   4   4   6      567.99      859.28     37.12 o
   5   4   6     2808.77     3091.77    130.95 o
   6   4   6     6345.59     6342.74    229.61 o
   7   4   6     4405.73     4207.66    200.72 o
 -10   5   6      352.74      737.16    190.41 o
  -9   5   6      339.61      383.77     80.48 o
  -8   5   6     3264.94     3187.30     97.67 o
  -7   5   6     1452.41     1546.59     57.98 o
  -6   5   6       74.92      186.58     19.13 o
  -5   5   6     1270.53     1338.86     29.20 o
  -4   5   6     6524.26     6352.18    101.64 o
  -3   5   6    11559.84    11621.91    189.81 o
  -2   5   6      467.93      472.72     14.02 o
  -1   5   6     1595.40     1580.73     32.42 o
   0   5   6     2670.50     2525.83     48.19 o
   1   5   6     4439.22     4495.50     79.62 o
   2   5   6      927.00     1032.13     26.57 o
   3   5   6      172.10      187.19     12.61 o
   4   5   6     6171.85     6171.86    125.06 o
   5   5   6     3430.59     3502.66    135.48 o
   6   5   6      139.49      331.75     73.61 o
   7   5   6      578.10      788.16    102.08 o
 -10   6   6      477.06      473.96     64.76 o
  -9   6   6      184.54      230.14     29.99 o
  -8   6   6      446.16      576.91     37.60 o
  -7   6   6     1793.15     1794.81     63.86 o
  -6   6   6     5626.83     5395.52    116.22 o
  -5   6   6     4960.57     5247.44     86.09 o
  -4   6   6     3178.93     3241.77     60.52 o
  -3   6   6       97.43      159.35     11.40 o
  -2   6   6      988.89      914.21     25.90 o
  -1   6   6     2348.97     2301.29     40.69 o
   0   6   6      936.05     1098.62     25.72 o
   1   6   6     2061.42     2102.42     42.65 o
   2   6   6    12383.45    12173.58    200.08 o
   3   6   6     3393.25     3323.22     64.19 o
   4   6   6      917.04     1029.30     52.51 o
   5   6   6       29.05       81.90     13.44 o
   6   6   6      672.46      813.68    116.80 o
   7   6   6      112.10      168.82     69.69 o
 -10   7   6      154.32      229.88     48.93 o
  -9   7   6      337.65      425.32     37.78 o
  -8   7   6     3257.80     3045.69     95.13 o
  -7   7   6     3170.69     3216.84     95.97 o
  -6   7   6     1640.71     1778.19     35.84 o
  -5   7   6      232.72      281.26     14.71 o
  -4   7   6     3961.82     3865.12     76.29 o
  -3   7   6     2574.36     2544.07     54.18 o
  -2   7   6      270.61      270.78     26.46 o
  -1   7   6     1495.86     1422.56     28.36 o
   0   7   6     9628.29     9515.08    156.70 o
   1   7   6    12514.45    12344.76    201.61 o
   2   7   6      409.77      429.79     16.41 o
   3   7   6      488.04      510.85     18.74 o
   4   7   6     4935.50     4884.06    104.13 o
   5   7   6     3048.21     2903.80     86.55 o
   6   7   6       65.38       35.33     57.91 o
 -10   8   6     1086.51      995.70     76.89 o
  -9   8   6     3063.51     2814.63     94.55 o
  -8   8   6      656.83      739.22     69.20 o
  -7   8   6       15.09       58.98     17.72 o
  -6   8   6     2601.89     2584.19     79.59 o
  -5   8   6     1170.95     1211.00     29.73 o
  -4   8   6      343.19      418.42     16.99 o
  -3   8   6     9449.21     9236.16    153.22 o
  -2   8   6    11863.47    11645.37    207.43 o
  -1   8   6    15776.40    15655.00    252.52 o
   0   8   6     1611.13     1738.85     33.74 o
   1   8   6     2471.89     2454.67     48.85 o
   2   8   6     3412.75     3327.06     63.51 o
   3   8   6      816.57      791.20     30.63 o
   4   8   6      702.10      716.25     30.75 o
   5   8   6     3006.83     2971.77     88.94 o
   6   8   6     3154.02     3005.44    111.29 o
  -9   9   6      408.75      475.58     39.66 o
  -8   9   6      567.11      582.48     38.97 o
  -7   9   6      206.22      320.82     30.64 o
  -6   9   6      196.43      220.11     24.53 o
  -5   9   6     1222.12     1312.95     33.79 o
  -4   9   6     1580.40     1504.58     33.94 o
  -3   9   6     2948.52     3027.32     63.10 o
  -2   9   6      333.40      333.81     15.85 o
  -1   9   6     1351.61     1404.56     31.94 o
   0   9   6      337.20      326.83     14.60 o
   1   9   6       70.61       97.34      8.64 o
   2   9   6       10.66       34.40      6.90 o
   3   9   6      695.99      716.27     29.40 o
   4   9   6     3626.71     3694.01     95.18 o
   5   9   6      573.59      591.25     32.83 o
   6   9   6      216.49       78.52     73.61 o
  -9  10   6       54.38       79.34     24.99 o
  -8  10   6       48.09       49.22     21.38 o
  -7  10   6     2907.72     2770.67     87.36 o
  -6  10   6     3810.30     3827.19    106.89 o
  -5  10   6     3612.12     3709.21     81.36 o
  -4  10   6     2239.05     2221.98     45.76 o
  -3  10   6      190.46      214.38     13.74 o
  -2  10   6      341.50      468.92     32.80 o
  -1  10   6     1304.38     1351.57     31.40 o
   0  10   6     1263.19     1252.37     30.76 o
   1  10   6     1254.25     1195.26     30.96 o
   2  10   6     5236.32     5310.68     97.01 o
   3  10   6     3360.39     3367.40     84.22 o
   4  10   6      942.83     1009.83     38.22 o
   5  10   6      170.12      168.76     21.21 o
   6  10   6      621.89      605.95     47.98 o
  -9  11   6       42.70       52.86     27.80 o
  -8  11   6      502.78      511.84     43.85 o
  -7  11   6      892.99      938.07     45.59 o
  -6  11   6       82.70       90.01     22.13 o
  -5  11   6      473.31      503.58     26.51 o
  -4  11   6     1090.02     1125.22     33.60 o
  -3  11   6     1622.96     1611.73     39.58 o
  -2  11   6       97.23      110.69      9.17 o
  -1  11   6     1190.47     1193.91     29.31 o
   0  11   6      897.07      903.67     37.95 o
   1  11   6     2411.97     2386.19     50.18 o
   2  11   6       14.20        2.78      9.03 o
   3  11   6      479.39      469.32     24.72 o
   4  11   6      644.54      734.21     32.53 o
   5  11   6      295.43      337.04     28.30 o
   6  11   6        2.12      -12.76     21.10 o
  -9  12   6     1199.24     1175.89     58.14 o
  -8  12   6     1077.84     1016.28     98.64 o
  -7  12   6      281.83      318.32     69.20 o
  -6  12   6       24.24       46.13     29.45 o
  -5  12   6       56.41       72.41     13.25 o
  -4  12   6       16.31       42.05      9.29 o
  -3  12   6      659.84      654.98     22.78 o
  -2  12   6      121.81      155.05     11.20 o
  -1  12   6     1176.99     1159.98     29.21 o
   0  12   6     3090.74     3179.17     61.92 o
   1  12   6       17.42       24.92      7.86 o
   2  12   6        1.16        5.11      8.92 o
   3  12   6      124.97      139.34     16.87 o
   4  12   6      170.63      197.63     22.82 o
   5  12   6      438.79      416.73     30.60 o
   6  12   6     1019.54      973.24     61.36 o
  -9  13   6        0.93        8.44     25.96 o
  -8  13   6      226.72      359.99     42.19 o
  -7  13   6      275.94      316.02     37.18 o
  -6  13   6      521.49      540.82     52.02 o
  -5  13   6      217.68      207.73     35.33 o
  -4  13   6      657.26      667.91     25.17 o
  -3  13   6      950.35      942.43     26.59 o
  -2  13   6       38.67       62.85      8.22 o
  -1  13   6      619.65      645.86     20.79 o
   0  13   6     2096.04     2114.78     45.75 o
   1  13   6      960.25      968.57     27.99 o
   2  13   6       28.17       14.38     10.65 o
   3  13   6       48.94       44.18     13.39 o
   4  13   6      146.63      151.49     19.60 o
   5  13   6       15.22       26.35     15.78 o
  -8  14   6      160.10      244.89     36.26 o
  -7  14   6     1004.92      988.77     55.89 o
  -6  14   6      639.77      687.06     57.91 o
  -5  14   6      731.66      697.86     56.93 o
  -4  14   6       87.86      136.70     15.21 o
  -3  14   6       30.48       36.42      8.50 o
  -2  14   6        0.62       14.52      6.99 o
  -1  14   6       84.43       91.34     10.07 o
   0  14   6     3072.59     3075.49     61.67 o
   1  14   6      706.69      678.82     28.96 o
   2  14   6      937.23     1019.00     38.28 o
   3  14   6      836.19      908.54     50.12 o
   4  14   6        2.50       11.06     12.50 o
   5  14   6        1.00       -3.79     14.13 o
  -8  15   6        0.75       22.33     24.73 o
  -7  15   6       68.73       23.56     30.43 o
  -6  15   6       10.84       -8.83     24.54 o
  -5  15   6       26.77       46.13     27.48 o
  -4  15   6        3.92       14.70      9.92 o
  -3  15   6        6.86        9.16      7.99 o
  -2  15   6        0.38        6.49      7.64 o
  -1  15   6       52.01       61.17     11.90 o
   0  15   6       47.50       67.98     10.84 o
   1  15   6      470.90      475.89     24.89 o
   2  15   6      191.67      163.05     18.98 o
   3  15   6       67.96       30.76     30.43 o
   4  15   6      190.84      203.56     27.09 o
   5  15   6        6.25      -23.56     26.50 o
  -8  16   6       35.02       14.72     34.35 o
  -7  16   6       24.43       45.15     32.39 o
  -6  16   6      122.93      111.89     36.32 o
  -5  16   6      588.92      595.63     48.09 o
  -4  16   6     1127.34     1113.80     37.78 o
  -3  16   6      557.06      607.38     22.61 o
  -2  16   6      868.15      885.34     31.03 o
  -1  16   6      274.47      280.82     16.83 o
   0  16   6      625.28      635.58     24.40 o
   1  16   6      180.96      168.57     17.84 o
   2  16   6       83.91       73.08     18.70 o
   3  16   6       45.21       29.72     17.44 o
   4  16   6      582.42      612.13     41.71 o
   5  16   6      119.39      -15.70     79.50 o
  -7  17   6       17.45       40.24     32.39 o
  -6  17   6       41.97       34.35     32.39 o
  -5  17   6      161.14      189.43     41.22 o
  -4  17   6       37.66       65.70     13.60 o
  -3  17   6      215.20      193.96     15.31 o
  -2  17   6      872.26      855.75     27.95 o
  -1  17   6       26.18       24.22      9.46 o
   0  17   6       88.18       63.07     29.94 o
   1  17   6        5.62       22.97     23.56 o
   2  17   6      916.75      898.08     44.27 o
   3  17   6      283.63      270.03     29.63 o
   4  17   6        0.44       -8.83     26.50 o
  -7  18   6      136.46      138.39     44.17 o
  -6  18   6       82.05      107.97     38.28 o
  -5  18   6       64.01       65.76     33.37 o
  -4  18   6      173.23      194.90     33.86 o
  -3  18   6      216.06      228.18     24.27 o
  -2  18   6      930.72      972.50     35.09 o
  -1  18   6     1358.52     1391.42     43.78 o
   0  18   6     1156.72     1196.06     77.05 o
   1  18   6      209.59      187.73     28.46 o
   2  18   6        1.64       16.47     16.74 o
   3  18   6      124.75      140.36     37.30 o
   4  18   6        0.20      -24.54     24.54 o
  -6  19   6      258.80      293.47     53.00 o
  -5  19   6      125.48      195.32     44.17 o
  -4  19   6      156.30      171.77     41.22 o
  -3  19   6      158.69      165.90     22.32 o
  -2  19   6      105.06       87.36     14.82 o
  -1  19   6      152.11      194.51     19.52 o
   0  19   6      228.17      288.03     28.35 o
   1  19   6      567.51      572.38     36.43 o
   2  19   6       72.26       70.46     21.09 o
   3  19   6        2.03       25.52     30.43 o
  -6  20   6     1338.25     1438.91     99.13 o
  -5  20   6      877.13      860.79     73.61 o
  -4  20   6      350.03      375.92     53.98 o
  -3  20   6       46.16       63.01     37.79 o
  -2  20   6       29.38       35.32     17.20 o
  -1  20   6       90.58       87.18     39.75 o
   0  20   6       55.18       72.28     19.08 o
   1  20   6      303.75      358.48     32.92 o
   2  20   6     2097.42     2257.50    114.84 o
   3  20   6      964.46     1239.66     83.43 o
  -5  21   6        0.23       23.56     34.35 o
  -4  21   6     1725.39     1849.18    107.97 o
  -3  21   6     1240.55     1374.55     57.06 o
  -2  21   6      102.77      126.62     23.32 o
  -1  21   6      322.72      317.42     29.12 o
   0  21   6      670.70      791.54     41.99 o
   1  21   6      189.13      232.62     41.22 o
   2  21   6        1.54      -26.50     26.50 o
  -4  22   6       13.45        5.89     34.35 o
  -3  22   6      198.17      192.81     26.30 o
  -2  22   6     3112.09     3446.42    106.45 o
  -1  22   6     1990.45     2187.33     74.96 o
   0  22   6      873.59     1240.64     78.52 o
   1  22   6       36.73       74.60     32.39 o
  -3  23   6      536.69      617.38     66.74 o
   0  23   6      910.84      948.15     66.74 o
 -10   1   7       35.89       55.55     37.40 o
  -9   1   7      305.07      393.58     55.02 o
  -8   1   7      349.96      443.67     53.62 o
  -7   1   7      632.28      685.31     25.57 o
  -6   1   7      881.18      989.21     37.18 o
  -5   1   7      572.86      602.33     22.56 o
  -4   1   7      219.91      299.75     13.23 o
  -3   1   7      332.01      420.66     17.33 o
  -2   1   7      496.79      560.03     12.22 o
  -1   1   7      721.29      794.64     18.58 o
   0   1   7      634.95      686.99     17.65 o
   1   1   7     1090.36     1148.51     25.17 o
   2   1   7     1085.04     1162.71     26.22 o
   3   1   7      570.52      570.74     17.77 o
   4   1   7        9.43       17.88     12.87 o
   5   1   7      989.18     1121.33     78.72 o
   6   1   7       85.15       65.31     45.10 o
 -10   2   7       81.23      118.17     42.32 o
  -9   2   7       33.01      122.43     38.51 o
  -8   2   7        0.92       23.07     17.09 o
  -7   2   7       32.16       85.42     12.28 o
  -6   2   7      591.94      638.05     23.66 o
  -5   2   7      164.16      234.32     16.42 o
  -4   2   7      339.91      369.18     14.53 o
  -3   2   7       87.56       93.10      8.32 o
  -2   2   7       14.17       35.60      5.46 o
  -1   2   7      182.10      250.34     10.08 o
   0   2   7      453.77      594.02     16.21 o
   1   2   7      196.39      234.35     11.37 o
   2   2   7       35.73       92.31      8.45 o
   3   2   7      705.27      795.82     21.42 o
   4   2   7      841.34      882.25     40.22 o
   5   2   7       31.43      229.27     49.53 o
   6   2   7       18.96        9.01     42.68 o
 -10   3   7      295.05      334.34     55.87 o
  -9   3   7       16.46       25.32     31.21 o
  -8   3   7       51.66       65.04     18.43 o
  -7   3   7      273.37      317.57     24.33 o
  -6   3   7      924.13      946.85     30.62 o
  -5   3   7       99.89      158.87      9.77 o
  -4   3   7     2658.64     2715.16     52.89 o
  -3   3   7     1227.10     1276.21     28.54 o
  -2   3   7     1113.83     1200.33     30.04 o
  -1   3   7       27.15       53.23      5.73 o
   0   3   7      289.39      345.62     12.41 o
   1   3   7       15.09       53.22      6.53 o
   2   3   7      190.10      218.63     11.66 o
   3   3   7      818.69      852.64     22.25 o
   4   3   7     1335.24     1330.46     40.50 o
   5   3   7     1342.66     1561.53     92.72 o
   6   3   7        2.59       92.18     47.18 o
 -10   4   7        8.56       77.87     38.99 o
  -9   4   7      582.60      616.08     58.94 o
  -8   4   7        6.64       72.90     23.30 o
  -7   4   7      480.90      533.95     28.00 o
  -6   4   7      918.37      972.30     31.38 o
  -5   4   7     1027.74     1069.82     25.48 o
  -4   4   7     1330.02     1480.26     33.61 o
  -3   4   7      938.59      930.94     23.45 o
  -2   4   7     1415.18     1359.34     32.89 o
  -1   4   7     1250.39     1284.35     29.03 o
   0   4   7       83.27      107.08      9.16 o
   1   4   7     2037.85     2072.69     38.59 o
   2   4   7     2979.17     3055.91     53.34 o
   3   4   7       95.27      106.37     10.87 o
   4   4   7       75.24      153.19     36.71 o
   5   4   7      366.45      470.15     89.32 o
   6   4   7      711.81      824.79     83.01 o
 -10   5   7     1128.16     1128.02     81.68 o
  -9   5   7     2081.78     2172.28    109.96 o
  -8   5   7     2810.52     2711.13     87.43 o
  -7   5   7      220.64      307.91     29.85 o
  -6   5   7       55.72      136.52     11.37 o
  -5   5   7      487.69      531.96     17.31 o
  -4   5   7       69.65      130.67     10.32 o
  -3   5   7      232.63      299.10     14.70 o
  -2   5   7     4088.43     4023.89     71.34 o
  -1   5   7     4049.27     3817.41     68.79 o
   0   5   7     3703.94     3444.48     63.94 o
   1   5   7     1044.03     1028.28     26.70 o
   2   5   7      238.97      276.47     14.66 o
   3   5   7      222.23      217.14     14.55 o
   4   5   7     1112.55     1060.36     35.36 o
   5   5   7       84.15      120.73     26.50 o
   6   5   7      748.78      817.61    113.86 o
 -10   6   7      534.18      704.22     65.56 o
  -9   6   7      104.09      209.47     40.81 o
  -8   6   7      161.00      244.46     28.57 o
  -7   6   7      590.26      575.57     35.55 o
  -6   6   7     3202.72     3192.37     53.95 o
  -5   6   7      265.05      305.55     18.14 o
  -4   6   7     2268.70     2329.57     47.53 o
  -3   6   7     4576.19     4523.67     89.08 o
  -2   6   7     2064.95     2039.93     41.51 o
  -1   6   7      739.44      718.84     19.78 o
   0   6   7      437.23      482.07     17.16 o
   1   6   7     1598.78     1562.91     35.44 o
   2   6   7     2246.27     2172.72     46.42 o
   3   6   7      666.86      706.94     30.32 o
   4   6   7      205.76      258.45     20.13 o
   5   6   7      907.34      886.31     58.89 o
   6   6   7      104.99       82.45     70.67 o
  -9   7   7      631.10      653.89     50.48 o
  -8   7   7      375.74      428.11     36.53 o
  -7   7   7      472.92      496.68     34.34 o
  -6   7   7     1814.33     1934.04     39.22 o
  -5   7   7     6462.13     6453.82    112.24 o
  -4   7   7     8501.98     8424.36    154.74 o
  -3   7   7     4419.29     4285.38     85.34 o
  -2   7   7      368.96      456.08     19.13 o
  -1   7   7     2509.86     2464.38     44.66 o
   0   7   7      686.14      679.64     20.17 o
   1   7   7       23.12       50.93      8.05 o
   2   7   7      965.32      994.17     28.26 o
   3   7   7     7026.00     7129.20    173.84 o
   4   7   7     3711.36     3766.17    102.74 o
   5   7   7     1596.42     1548.84     84.41 o
   6   7   7       27.16       43.19     68.71 o
  -9   8   7      137.83      158.25     27.03 o
  -8   8   7      335.64      356.35     34.30 o
  -7   8   7     1592.11     1556.77     60.06 o
  -6   8   7      708.07      828.31     22.91 o
  -5   8   7       16.27       59.32      8.79 o
  -4   8   7      501.83      584.86     20.90 o
  -3   8   7     2140.82     2050.07     47.62 o
  -2   8   7     2057.80     1998.21     47.30 o
  -1   8   7      911.80      929.90     22.38 o
   0   8   7      367.04      403.15     14.83 o
   1   8   7     2379.66     2339.40     48.24 o
   2   8   7     2140.37     2108.51     45.94 o
   3   8   7      176.90      185.46     18.00 o
   4   8   7      149.96      181.74     18.55 o
   5   8   7     1376.82     1350.57     77.54 o
   6   8   7     1405.07     1310.73     68.18 o
  -9   9   7     1470.79     1392.97     61.31 o
  -8   9   7     3850.49     3940.85    116.13 o
  -7   9   7     1762.58     1814.51     65.72 o
  -6   9   7      346.97      452.82     31.33 o
  -5   9   7      214.18      225.00     15.30 o
  -4   9   7     1101.38     1118.94     28.91 o
  -3   9   7     1279.13     1193.49     32.86 o
  -2   9   7     2566.56     2563.63     57.21 o
  -1   9   7    10342.94     9971.90    167.20 o
   0   9   7    10104.64     9783.01    148.97 o
   1   9   7     4792.51     4640.22     77.66 o
   2   9   7        1.72       36.32      7.63 o
   3   9   7      350.20      360.42     22.76 o
   4   9   7      501.32      562.37     31.69 o
   5   9   7        2.86       10.80     18.65 o
  -9  10   7      570.78      630.74     43.50 o
  -8  10   7       34.83      105.52     22.34 o
  -7  10   7     1792.01     1873.02     67.45 o
  -6  10   7     2549.97     2779.66    131.52 o
  -5  10   7     1635.39     1589.14     43.32 o
  -4  10   7      370.15      396.99     18.29 o
  -3  10   7     1748.43     1652.57     41.34 o
  -2  10   7     1527.90     1424.40     33.04 o
  -1  10   7      454.70      507.47     18.56 o
   0  10   7       19.35       55.01      8.86 o
   1  10   7     3341.69     3286.61     66.26 o
   2  10   7     2032.51     2042.45     52.91 o
   3  10   7      388.26      384.59     23.74 o
   4  10   7      731.38      713.79     49.10 o
   5  10   7     2215.47     2210.94     74.80 o
  -9  11   7      611.34      635.26     49.52 o
  -8  11   7      311.54      350.03     39.74 o
  -7  11   7       36.47       91.73     24.15 o
  -6  11   7     1939.27     1865.87    101.10 o
  -5  11   7     6338.39     6334.18    132.06 o
  -4  11   7    10760.64    10391.69    189.62 o
  -3  11   7     1261.81     1345.76     36.23 o
  -2  11   7      150.95      179.60     13.54 o
  -1  11   7     2247.88     2099.34     45.36 o
   0  11   7     1191.61     1144.33     30.60 o
   1  11   7      644.04      699.47     24.20 o
   2  11   7     2594.26     2443.61     67.03 o
   3  11   7     6580.91     6442.15    148.13 o
   4  11   7     4286.56     4129.95    118.15 o
   5  11   7      688.89      709.67     38.29 o
  -9  12   7       93.45      146.25     53.00 o
  -8  12   7       23.67       41.53     24.68 o
  -7  12   7     2227.49     2418.38    203.17 o
  -6  12   7     3516.48     3366.61    153.12 o
  -5  12   7      778.69      780.23     35.75 o
  -4  12   7      540.23      541.44     21.97 o
  -3  12   7     1318.40     1353.29     36.92 o
  -2  12   7     3423.64     3281.24     63.57 o
  -1  12   7      418.60      420.51     17.34 o
   0  12   7      370.01      416.72     18.54 o
   1  12   7     2439.42     2474.53     53.69 o
   2  12   7     3739.26     3722.46     92.69 o
   3  12   7      872.56      897.87     42.27 o
   4  12   7      269.71      354.24     29.20 o
   5  12   7      803.50      832.82     42.76 o
  -8  13   7     5423.15     5592.57    453.46 o
  -7  13   7     1649.73     1529.21     93.24 o
  -6  13   7       21.34       45.15     25.52 o
  -5  13   7      782.96      781.55     36.26 o
  -4  13   7     1443.02     1452.68     42.10 o
  -3  13   7      574.19      553.74     19.23 o
  -2  13   7     2170.44     2108.80     45.71 o
  -1  13   7    10269.40     9972.08    168.83 o
   0  13   7     9875.23     9648.81    165.12 o
   1  13   7     2400.68     2476.44     66.90 o
   2  13   7       25.99       21.10     12.03 o
   3  13   7     1048.87     1166.37     49.59 o
   4  13   7     1790.55     1756.50     83.92 o
   5  13   7       88.93      109.93     31.41 o
  -8  14   7      145.49      168.82     42.21 o
  -7  14   7     1970.97     1788.33    104.04 o
  -6  14   7     1886.48     1855.07    104.04 o
  -5  14   7      121.32      169.80     37.30 o
  -4  14   7     1665.02     1681.82     46.68 o
  -3  14   7     4342.96     4302.56     86.45 o
  -2  14   7     6928.58     6925.32    121.79 o
  -1  14   7      358.84      488.87     19.75 o
   0  14   7      392.78      440.32     19.61 o
   1  14   7     5335.81     5353.17    124.42 o
   2  14   7     3971.70     3910.93    113.40 o
   3  14   7      209.14      232.27     26.55 o
   4  14   7      971.63     1031.98     48.75 o
  -8  15   7      773.55      674.30     66.74 o
  -7  15   7       26.84       95.21     34.35 o
  -6  15   7     1704.52     1697.05     99.13 o
  -5  15   7     5184.84     4941.95    206.12 o
  -4  15   7     9691.15     9446.93    234.17 o
  -3  15   7     2468.49     2407.83     54.68 o
  -2  15   7        0.62        1.11      7.65 o
  -1  15   7     1273.18     1246.91     33.30 o
   0  15   7     2005.32     2019.28     71.79 o
   1  15   7        3.06       29.45     21.10 o
   2  15   7     1534.82     1559.82     59.96 o
   3  15   7     6383.05     6424.17    172.93 o
   4  15   7     5420.00     5283.52    218.88 o
  -7  16   7     1323.56     1340.76     90.30 o
  -6  16   7     2484.25     2439.08    126.62 o
  -5  16   7      971.30     1040.41     74.60 o
  -4  16   7     1142.60     1036.07     36.98 o
  -3  16   7     4229.09     4179.19     85.35 o
  -2  16   7     2508.27     2498.66     57.25 o
  -1  16   7      810.88      870.97     33.61 o
   0  16   7      446.33      470.00     30.18 o
   1  16   7     3176.83     3241.63     98.19 o
   2  16   7     2086.66     2200.55     76.26 o
   3  16   7      105.38      134.21     23.76 o
   4  16   7      795.26      810.74     65.76 o
  -7  17   7      801.19      828.40     73.61 o
  -6  17   7       31.64       64.78     33.37 o
  -5  17   7     1000.44     1023.73     75.58 o
  -4  17   7      492.76      540.64     32.26 o
  -3  17   7       16.27       59.74     12.84 o
  -2  17   7     2548.40     2605.96     67.16 o
  -1  17   7     6906.39     7060.16    150.54 o
   0  17   7     4731.68     4795.54    132.51 o
   1  17   7     1239.24     1305.67     59.38 o
   2  17   7       22.11       14.03     16.61 o
   3  17   7      766.33      783.25     64.78 o
  -6  18   7     1982.40     2028.80    116.80 o
  -5  18   7      793.07      890.24     70.67 o
  -4  18   7        3.08       -3.74     13.97 o
  -3  18   7      782.43      775.68     39.81 o
  -2  18   7     1139.27     1250.77     54.67 o
  -1  18   7      174.73      224.69     20.55 o
   0  18   7      534.80      578.02     66.25 o
   1  18   7     2629.72     2734.11     88.83 o
   2  18   7     1406.50     1486.02     88.34 o
   3  18   7      122.99      170.78     40.24 o
  -6  19   7     1036.63     1080.65     84.41 o
  -5  19   7     2465.43     2552.93    132.51 o
  -4  19   7     3066.93     3061.36    146.25 o
  -3  19   7     1553.57     1567.43     60.23 o
  -2  19   7       60.37       64.89     14.06 o
  -1  19   7     1762.11     1873.22     75.58 o
   0  19   7      637.83      704.61     38.87 o
   1  19   7        3.39       -0.98     23.56 o
   2  19   7     1122.75     1294.62     82.45 o
  -5  20   7      100.07      104.04     40.24 o
  -4  20   7      836.19      862.76     71.65 o
  -3  20   7     2692.67     2716.54     88.03 o
  -2  20   7     1066.26     1105.98     43.22 o
  -1  20   7      358.02      377.93     30.18 o
   0  20   7      508.60      518.24     49.08 o
   1  20   7     1495.56     1557.67     90.30 o
  -4  21   7      895.12      823.50     73.61 o
  -3  21   7       45.55       66.68     19.02 o
  -2  21   7      881.05      945.92     48.48 o
  -1  21   7     2625.86     2852.30    130.54 o
   0  21   7     2509.10     2623.60    125.63 o
   1  21   7      441.46      466.22     52.02 o
  -3  22   7     1423.90     1483.08     98.15 o
  -1  22   7      131.19      146.25     32.39 o
 -10   0   8      337.84      561.43     94.23 o
  -9   0   8      316.84      450.52     80.48 o
  -8   0   8     5075.04     5333.58    276.79 o
  -7   0   8     6761.18     6839.10    207.61 o
  -6   0   8     3219.29     3542.46    122.98 o
  -5   0   8       86.20      305.06     34.05 o
  -4   0   8     8892.22     8974.04    315.07 o
  -3   0   8     2901.52     2994.61     72.18 o
  -2   0   8      366.24      484.01     27.10 o
  -1   0   8      639.40      704.28     29.51 o
   0   0   8     7758.22     7648.12    164.51 o
   1   0   8    14040.83    13955.56    289.64 o
   2   0   8     1342.15     1403.65     59.24 o
   3   0   8       40.94      110.47     14.24 o
   5   0   8     1375.39     1651.90    143.30 o
 -10   1   8      998.87     1062.08     79.11 o
  -9   1   8     2721.21     2865.43    129.76 o
  -8   1   8      857.23     1203.39    114.35 o
  -7   1   8      540.74      762.68     51.85 o
  -6   1   8     4859.88     4945.75    145.78 o
  -5   1   8     7368.04     7434.24    134.93 o
  -4   1   8     1911.81     2033.35     65.45 o
  -3   1   8      377.97      476.39     20.64 o
  -2   1   8     5741.39     5571.49     85.80 o
  -1   1   8     8157.89     7998.41    119.97 o
   0   1   8      481.75      488.14     16.17 o
   1   1   8     2070.61     2128.82     40.67 o
   2   1   8     8045.91     8088.32    124.82 o
   3   1   8     3212.29     3146.96     56.88 o
   5   1   8      568.45     1194.54     87.08 o
 -10   2   8     1567.55     1682.58     98.52 o
  -9   2   8      200.29      385.63     53.43 o
  -8   2   8      335.96      514.72     36.78 o
  -7   2   8     1914.01     2036.66     51.52 o
  -6   2   8       92.40      194.92     38.28 o
  -5   2   8     1556.74     1726.85     62.86 o
  -4   2   8     5543.70     5569.56     94.82 o
  -3   2   8    12776.36    12597.46    221.55 o
  -2   2   8     2500.45     2421.07     42.19 o
  -1   2   8       15.46       66.44     10.68 o
   0   2   8     2199.93     2151.13     40.28 o
   1   2   8     1867.81     1847.84     36.75 o
   2   2   8     1127.81     1150.66     27.33 o
   3   2   8      541.57      583.99     21.08 o
   4   2   8     7467.65     7417.35    274.83 o
   5   2   8     4124.52     4623.62    200.23 o
 -10   3   8     1297.25     1404.50     90.19 o
  -9   3   8     1201.03     1234.22     79.81 o
  -8   3   8      349.29      469.63     36.76 o
  -7   3   8      282.92      448.33     59.64 o
  -6   3   8     1612.19     1725.62     39.28 o
  -5   3   8      707.17      753.12     22.18 o
  -4   3   8       21.85       87.86      8.59 o
  -3   3   8      305.29      423.54     16.55 o
  -2   3   8     5719.96     5625.60     97.25 o
  -1   3   8     5790.74     5653.72     98.68 o
   0   3   8      264.27      278.71     12.07 o
   1   3   8        5.02       32.14      6.71 o
   2   3   8     1460.16     1402.90     30.90 o
   3   3   8     1617.28     1584.06     38.19 o
   4   3   8      210.21      309.18     34.35 o
   5   3   8      256.35      603.62    104.53 o
  -9   4   8      465.13      588.67     60.49 o
  -8   4   8     2250.25     2396.67     81.61 o
  -7   4   8     6124.00     6205.29    140.51 o
  -6   4   8     3717.94     3889.95     72.34 o
  -5   4   8        2.96       32.73      7.01 o
  -4   4   8     2244.66     2198.30     50.13 o
  -3   4   8     1709.24     1609.00     35.66 o
  -2   4   8       19.46       42.38      6.95 o
  -1   4   8     4152.70     4175.00     75.81 o
   0   4   8     7848.52     7680.57    131.64 o
   1   4   8     9191.49     8939.67    152.74 o
   2   4   8     1454.22     1372.42     37.67 o
   3   4   8      918.45      940.02     32.63 o
   4   4   8     2342.41     2179.07     70.01 o
   5   4   8      895.64      904.96    106.00 o
  -9   5   8     1774.94     1865.25     98.81 o
  -8   5   8      704.66      847.20     45.02 o
  -7   5   8     1531.29     1674.93     53.27 o
  -6   5   8     2425.95     2518.73     52.12 o
  -5   5   8     5660.79     5690.72    101.42 o
  -4   5   8      216.68      225.14     13.95 o
  -3   5   8     1906.50     1886.06     39.93 o
  -2   5   8     2597.88     2378.25     46.76 o
  -1   5   8     3684.01     3558.31     66.46 o
   0   5   8      785.20      750.62     22.59 o
   1   5   8     3292.50     3197.39     63.34 o
   2   5   8     5830.31     5673.04    103.23 o
   3   5   8     1005.91      996.65     36.94 o
   4   5   8      283.34      305.97     25.57 o
  -9   6   8        0.32       68.68     46.03 o
  -8   6   8      112.97      160.33     25.79 o
  -7   6   8      663.58      767.81     41.00 o
  -6   6   8      418.89      434.48     16.11 o
  -5   6   8      857.10      914.77     25.85 o
  -4   6   8     4584.04     4513.21     90.38 o
  -3   6   8    11094.43    10730.71    195.59 o
  -2   6   8     1491.81     1429.90     29.87 o
  -1   6   8      437.76      444.76     16.11 o
   0   6   8     1831.42     1764.57     39.41 o
   1   6   8      549.48      535.93     19.46 o
   2   6   8        0.14       17.72      7.71 o
   3   6   8     2007.99     2043.87     82.44 o
   4   6   8     4183.61     4104.82    178.34 o
   5   6   8     2234.98     2148.55    106.00 o
  -9   7   8     1438.88     1458.15     62.37 o
  -8   7   8      318.36      415.85     36.84 o
  -7   7   8     1120.66     1143.44     50.83 o
  -6   7   8     1559.32     1561.36     37.04 o
  -5   7   8     1878.65     1906.08     42.29 o
  -4   7   8      352.31      417.91     18.63 o
  -3   7   8      156.91      229.69     14.93 o
  -2   7   8     3227.50     3099.78     54.57 o
  -1   7   8     2695.49     2558.57     47.70 o
   0   7   8       83.45      106.53     10.21 o
   1   7   8      316.63      325.83     15.73 o
   2   7   8     1305.69     1323.73     40.96 o
   3   7   8     2274.01     2191.91     93.97 o
   4   7   8      745.85      771.52     38.10 o
   5   7   8      376.74      365.13     41.22 o
  -9   8   8      693.66      689.44     43.44 o
  -8   8   8     1669.07     1821.38     68.75 o
  -7   8   8     2842.07     2881.96    124.29 o
  -6   8   8     1640.25     1757.47     40.69 o
  -5   8   8        1.63       28.42      7.80 o
  -4   8   8      440.34      432.92     19.30 o
  -3   8   8     1637.89     1601.88     41.31 o
  -2   8   8       62.00       76.47      8.94 o
  -1   8   8     2534.74     2425.49     45.78 o
   0   8   8     5265.26     5043.75     84.15 o
   1   8   8     5045.63     4797.96     98.22 o
   2   8   8     3914.84     3847.19     86.73 o
   3   8   8       23.07       52.12     13.83 o
   4   8   8      373.51      392.73     41.22 o
   5   8   8      303.09      326.85     43.19 o
  -9   9   8      558.33      662.48     43.13 o
  -8   9   8      586.86      660.25     40.84 o
  -7   9   8      300.28      398.28     36.27 o
  -6   9   8     1598.32     1677.17     42.34 o
  -5   9   8     2306.80     2293.20     53.39 o
  -4   9   8        9.96       16.09      7.60 o
  -3   9   8        5.44       41.14      9.19 o
  -2   9   8     1597.59     1537.15     35.94 o
  -1   9   8     1490.07     1463.82     35.93 o
   0   9   8      140.25      148.06     11.40 o
   1   9   8      129.03      194.64     13.25 o
   2   9   8     2317.95     2313.46     59.19 o
   3   9   8      556.43      564.29     32.53 o
   4   9   8       33.99       51.13     14.62 o
   5   9   8       35.05       55.95     23.56 o
  -9  10   8      128.70      161.01     33.19 o
  -8  10   8       44.43       91.45     27.80 o
  -7  10   8      126.31      149.19     35.33 o
  -6  10   8        2.67        9.82     21.59 o
  -5  10   8     1997.08     2023.40     48.98 o
  -4  10   8     4819.64     4854.78     97.83 o
  -3  10   8     5379.71     5100.33    102.19 o
  -2  10   8      127.17      155.96     11.56 o
  -1  10   8      629.88      621.28     21.71 o
   0  10   8     1398.04     1332.58     35.19 o
   1  10   8      368.40      341.73     15.81 o
   2  10   8      386.89      382.18     27.41 o
   3  10   8     1984.88     1904.46     66.84 o
   4  10   8     2480.55     2372.35     78.97 o
  -8  11   8       86.19      141.85     30.83 o
  -7  11   8       45.67       36.32     27.48 o
  -6  11   8       89.75       97.17     32.39 o
  -5  11   8      447.30      469.33     21.02 o
  -4  11   8       11.87       29.08      9.06 o
  -3  11   8      317.23      307.75     18.15 o
  -2  11   8     1661.39     1604.32     37.94 o
  -1  11   8     1234.43     1158.46     31.46 o
   0  11   8       11.32       25.42      8.60 o
   1  11   8      403.25      432.05     20.62 o
   2  11   8      801.23      807.04     39.17 o
   3  11   8      144.12      131.00     20.68 o
   4  11   8       34.09       26.38     15.21 o
  -8  12   8     1357.93     1344.68     91.28 o
  -7  12   8      789.02      751.84     64.78 o
  -6  12   8      427.09      526.09     53.98 o
  -5  12   8      629.99      644.61     26.78 o
  -4  12   8      219.92      249.17     17.49 o
  -3  12   8      269.41      255.97     17.94 o
  -2  12   8      808.87      784.71     26.75 o
  -1  12   8     1311.06     1273.66     47.67 o
   0  12   8      954.11      988.37     29.72 o
   1  12   8      309.74      346.18     26.02 o
   2  12   8      405.46      465.24     30.83 o
   3  12   8      314.70      331.12     29.63 o
   4  12   8       35.36       29.54     14.38 o
  -8  13   8        4.88      -11.78     26.50 o
  -7  13   8      268.63      225.75     44.17 o
  -6  13   8      139.06      158.02     39.26 o
  -5  13   8      169.42      163.83     40.73 o
  -4  13   8       41.93       77.32     12.02 o
  -3  13   8       74.37       93.90     10.38 o
  -2  13   8      564.72      564.63     20.81 o
  -1  13   8      254.94      256.07     16.27 o
   0  13   8      249.10      244.70     19.58 o
   1  13   8      296.88      297.53     60.36 o
   2  13   8      744.93      743.00     38.87 o
   3  13   8       86.76      101.42     20.25 o
   4  13   8       33.44        4.91     23.56 o
  -7  14   8        0.96       16.69     27.48 o
  -6  14   8      399.02      422.05     55.95 o
  -5  14   8     1915.28     1810.65     63.66 o
  -4  14   8      760.75      795.94     30.68 o
  -3  14   8      611.12      601.97     21.55 o
  -2  14   8       84.08      105.78     11.18 o
  -1  14   8      250.46      275.87     20.25 o
   0  14   8      140.25      157.99     23.13 o
   1  14   8      290.60      299.93     50.55 o
   2  14   8      733.83      641.71     39.75 o
   3  14   8     1451.26     1509.58     90.30 o
  -7  15   8        0.23        4.91     28.46 o
  -6  15   8       51.64       64.78     33.37 o
  -5  15   8      216.00      229.68     43.19 o
  -4  15   8       82.71       91.47     11.40 o
  -3  15   8       58.53       81.65     10.68 o
  -2  15   8        1.10       -1.89      9.60 o
  -1  15   8       31.47       23.07     12.26 o
   0  15   8       24.52       64.84     26.01 o
   1  15   8      126.94       98.58     19.28 o
   2  15   8      213.33      241.25     27.04 o
   3  15   8        5.36       14.72     24.54 o
  -7  16   8       72.18       64.78     35.33 o
  -6  16   8        0.98       15.70     28.46 o
  -5  16   8       36.50       74.60     32.39 o
  -4  16   8       83.85      128.40     22.08 o
  -3  16   8      321.25      309.21     22.25 o
  -2  16   8      474.47      459.70     23.79 o
  -1  16   8     1820.32     1765.61     52.85 o
   0  16   8      547.00      596.82     35.40 o
   1  16   8      382.19      377.42     31.21 o
   2  16   8      138.30      112.87     33.37 o
   3  16   8      255.33      270.90     45.15 o
  -6  17   8      222.60      212.01     48.09 o
  -5  17   8       46.72       48.09     31.41 o
  -4  17   8       41.71       53.98     16.69 o
  -3  17   8       52.01       37.14     14.61 o
  -2  17   8        1.82       -8.66     10.18 o
  -1  17   8        7.67        5.84     12.17 o
   0  17   8       92.41       93.43     28.46 o
   1  17   8       32.25       27.48     24.54 o
   2  17   8       99.56      107.97     32.39 o
  -6  18   8      611.14      578.12     62.82 o
  -5  18   8      249.81      231.64     45.15 o
  -4  18   8       34.36       28.87     16.50 o
  -3  18   8       54.22       69.17     14.66 o
  -2  18   8       37.78       33.63     12.99 o
  -1  18   8      276.47      291.22     33.37 o
   0  18   8      291.68      317.03     43.19 o
   1  18   8      804.84      681.17     57.91 o
  -5  19   8      140.24      177.66     43.19 o
  -4  19   8      475.31      511.70     34.50 o
  -3  19   8       36.68       39.17     17.06 o
  -2  19   8      492.26      634.48     31.03 o
  -1  19   8      891.61      970.72     64.78 o
   0  19   8      451.82      459.35     48.09 o
   1  19   8       30.61        4.91     24.54 o
  -4  20   8      960.97     1058.08     80.48 o
  -3  20   8     1651.69     1730.42    103.06 o
  -2  20   8      970.41      977.50     48.75 o
  -1  20   8      133.49      141.34     32.39 o
   0  20   8        3.07        1.96     22.57 o
  -9   1   9       21.25       45.27     30.86 o
  -8   1   9        2.65       13.17     16.85 o
  -7   1   9     1907.32     1904.28     58.68 o
  -6   1   9      612.83      612.37     36.16 o
  -5   1   9     1072.72     1082.80     33.56 o
  -4   1   9     1193.58     1237.98     31.58 o
  -3   1   9      140.27      147.70      9.74 o
  -2   1   9       13.30       42.20      6.12 o
  -1   1   9       31.77       64.35      7.33 o
   0   1   9      782.08      793.65     21.35 o
   1   1   9     2001.12     1917.12     39.13 o
   2   1   9     3548.77     3466.90     61.90 o
   3   1   9      673.11      637.39     24.43 o
  -9   2   9        0.38       31.01     30.44 o
  -8   2   9        0.49       33.26     18.04 o
  -7   2   9       14.61       71.74     14.63 o
  -6   2   9       57.19       95.19     12.56 o
  -5   2   9       40.50       77.23     11.69 o
  -4   2   9      167.83      253.70     13.00 o
  -3   2   9       64.75       97.65      8.37 o
  -2   2   9      278.53      278.05     13.24 o
  -1   2   9      375.47      423.58     14.84 o
   0   2   9        2.38       16.26      6.80 o
   1   2   9       73.19       85.63      9.07 o
   2   2   9      673.07      690.14     21.12 o
   3   2   9      985.17      978.07     37.46 o
  -9   3   9      481.93      555.42     61.40 o
  -8   3   9       38.23       40.15     19.16 o
  -7   3   9       95.36      145.19     15.96 o
  -6   3   9       38.25       71.58     10.73 o
  -5   3   9      328.22      372.74     17.34 o
  -4   3   9     2582.98     2564.94     51.09 o
  -3   3   9     2121.63     2065.94     46.99 o
  -2   3   9     1233.72     1189.46     29.04 o
  -1   3   9      569.99      558.42     19.31 o
   0   3   9      930.38      896.52     23.05 o
   1   3   9        1.56       30.07      8.12 o
   2   3   9      352.96      392.73     15.99 o
   3   3   9       36.60       39.93     20.61 o
   4   3   9      224.21      326.85     91.28 o
  -9   4   9      594.19      637.32     42.09 o
  -8   4   9      226.22      273.81     31.92 o
  -7   4   9      232.18      334.61     65.68 o
  -6   4   9      209.85      219.13     18.97 o
  -5   4   9     1148.29     1166.63     32.91 o
  -4   4   9     1274.49     1275.28     30.97 o
  -3   4   9      291.98      313.79     14.75 o
  -2   4   9       46.52       65.18      8.00 o
  -1   4   9      671.66      620.11     20.22 o
   0   4   9     1394.44     1314.35     33.08 o
   1   4   9      182.34      171.00     13.59 o
   2   4   9      127.81      137.16     13.56 o
   3   4   9      420.26      402.10     26.83 o
   4   4   9      669.65      669.40     52.02 o
  -9   5   9       41.24       88.14     39.98 o
  -8   5   9      265.86      328.68     40.52 o
  -7   5   9     2371.25     2542.35     92.36 o
  -6   5   9     1204.18     1274.38     30.77 o
  -5   5   9     1732.97     1675.94     42.35 o
  -4   5   9       73.61       98.19     11.16 o
  -3   5   9      125.55      141.78     11.53 o
  -2   5   9       72.33      166.80     11.20 o
  -1   5   9       28.75       35.69      7.51 o
   0   5   9      877.90      915.74     26.52 o
   1   5   9     1034.89     1059.90     29.84 o
   2   5   9      875.90      841.16     51.36 o
   3   5   9      305.24      291.85     26.26 o
   4   5   9      114.53      119.75     28.46 o
  -9   6   9      103.98      148.00     26.86 o
  -8   6   9     1033.17     1136.21     53.14 o
  -7   6   9      137.12      167.83     30.18 o
  -6   6   9      311.65      363.54     17.14 o
  -5   6   9      994.30     1045.11     31.29 o
  -4   6   9     3072.09     2989.57     66.31 o
  -3   6   9     2610.83     2325.04     48.45 o
  -2   6   9        0.58       32.83      6.64 o
  -1   6   9     1384.79     1368.34     33.22 o
   0   6   9     2211.28     2102.85     46.29 o
   1   6   9      596.08      586.92     21.62 o
   2   6   9      166.81      191.61     19.64 o
   3   6   9     1219.23     1213.46     49.14 o
   4   6   9      663.56      684.12     53.00 o
  -9   7   9     1427.14     1557.22     65.44 o
  -8   7   9      789.79      907.89     47.51 o
  -7   7   9       27.39       77.70     24.73 o
  -6   7   9     1134.51     1191.54     34.68 o
  -5   7   9      117.57      145.00     13.22 o
  -4   7   9       11.25       34.30      8.96 o
  -3   7   9     1431.52     1279.87     36.75 o
  -2   7   9     6998.26     6540.57    104.87 o
  -1   7   9     2689.90     2431.21     47.25 o
   0   7   9     1163.27     1073.80     29.48 o
   1   7   9      425.81      436.19     20.31 o
   2   7   9     1244.11     1163.38     42.57 o
   3   7   9      139.81      149.23     36.81 o
   4   7   9      424.11      464.40     30.44 o
  -9   8   9      971.25     1215.75     97.66 o
  -8   8   9      677.17      682.05     41.75 o
  -7   8   9      135.12      143.36     28.93 o
  -6   8   9        8.24       34.90     10.22 o
  -5   8   9      631.07      635.00     24.04 o
  -4   8   9      668.73      675.35     25.16 o
  -3   8   9       53.88       66.80     10.71 o
  -2   8   9     1411.53     1311.75     33.56 o
  -1   8   9     1057.46     1023.19     26.45 o
   0   8   9      971.23      912.14     25.28 o
   1   8   9      167.45      167.85     18.57 o
   2   8   9        2.41       11.78     16.20 o
   3   8   9      207.34      242.81     29.94 o
   4   8   9      678.95      620.55     35.50 o
  -8   9   9      191.34      163.91     38.28 o
  -7   9   9     1504.27     1555.71     98.15 o
  -6   9   9     3406.98     3406.27     80.77 o
  -5   9   9     1855.78     1720.03     76.25 o
  -4   9   9       25.12       55.92     10.47 o
  -3   9   9      603.76      620.95     24.64 o
  -2   9   9      703.37      711.60     23.11 o
  -1   9   9      277.86      270.62     16.70 o
   0   9   9     1490.32     1571.64     38.67 o
   1   9   9     3134.99     3138.76     73.48 o
   2   9   9     4665.46     4339.23    122.25 o
   3   9   9     1416.27     1290.68     83.92 o
   4   9   9       51.23       69.61     16.98 o
  -8  10   9     2178.83     2224.12    122.69 o
  -7  10   9      374.34      372.00     53.98 o
  -6  10   9      174.03      195.30     21.33 o
  -5  10   9     1864.04     1847.49     51.76 o
  -4  10   9     3919.93     3744.72     88.35 o
  -3  10   9      461.44      405.66     20.77 o
  -2  10   9       89.26      133.76     13.81 o
  -1  10   9     2345.11     2220.41     50.45 o
   0  10   9     1778.07     1738.52     48.15 o
   1  10   9       99.25       98.35     14.26 o
   2  10   9      597.90      584.87     34.35 o
   3  10   9     1833.09     1781.07     65.45 o
  -8  11   9        0.81        6.87     28.46 o
  -7  11   9      152.41      148.21     39.26 o
  -6  11   9      453.86      476.04     53.98 o
  -5  11   9       37.98       66.84     11.92 o
  -4  11   9      410.84      478.48     24.11 o
  -3  11   9     3267.97     3202.17     64.26 o
  -2  11   9     4721.69     4447.92     84.91 o
  -1  11   9     2654.44     2523.74     61.84 o
   0  11   9       34.32       50.02     12.48 o
   1  11   9     1563.85     1590.02     59.26 o
   2  11   9      547.32      519.30     33.23 o
   3  11   9       41.31       35.33     24.54 o
  -8  12   9      996.02     1003.11     79.50 o
  -7  12   9      421.04      436.78     58.89 o
  -6  12   9      319.29      358.25     52.02 o
  -5  12   9     1978.56     2013.79     55.41 o
  -4  12   9     2874.41     2833.83    101.29 o
  -3  12   9     1383.79     1324.63     36.32 o
  -2  12   9      347.55      357.47     17.61 o
  -1  12   9     2931.85     2801.40     66.80 o
   0  12   9     1587.45     1512.22     44.83 o
   1  12   9      800.03      715.07     38.10 o
   2  12   9      215.49      272.36     27.80 o
   3  12   9     2233.49     2241.79    114.84 o
  -7  13   9     1515.68     1621.47    101.10 o
  -6  13   9     3794.36     3756.28    175.69 o
  -5  13   9     2415.74     2406.29     79.00 o
  -4  13   9      211.17      215.28     18.82 o
  -3  13   9      584.17      508.65     20.94 o
  -2  13   9      522.29      503.28     26.46 o
  -1  13   9      685.35      672.04     28.43 o
   0  13   9      220.02      275.51     21.21 o
   1  13   9     2036.67     2118.92     73.85 o
   2  13   9     4190.93     4131.22    176.67 o
   3  13   9     1584.97     1496.82     90.30 o
  -7  14   9      529.14      541.80     58.89 o
  -6  14   9       97.02       64.78     33.37 o
  -5  14   9     1415.96     1425.56     56.32 o
  -4  14   9     2268.89     2187.29     59.93 o
  -3  14   9      168.47      223.52     20.00 o
  -2  14   9      592.41      637.75     29.79 o
  -1  14   9     3746.64     3690.91     90.73 o
   0  14   9     1556.22     1659.45     62.11 o
   1  14   9      621.21      583.52     35.70 o
   2  14   9       69.41       64.78     27.48 o
  -6  15   9     1895.19     1948.32    113.86 o
  -5  15   9      123.43      142.75     21.40 o
  -4  15   9      480.84      530.97     26.51 o
  -3  15   9     2735.40     2804.80     73.12 o
  -2  15   9     3359.12     3337.69     83.86 o
  -1  15   9     1800.30     1699.85     52.99 o
   0  15   9        3.26       10.34     13.41 o
   1  15   9     1574.97     1575.34     89.32 o
   2  15   9      701.49      723.38     60.85 o
  -6  16   9       34.45       26.50     31.41 o
  -5  16   9      987.32      867.66     74.60 o
  -4  16   9     2800.18     2652.76     87.22 o
  -3  16   9     1334.15     1242.10     42.68 o
  -2  16   9       73.12       91.73     17.92 o
  -1  16   9     1956.28     1933.63     57.96 o
   0  16   9     2629.92     2724.70    127.60 o
   1  16   9      295.42      276.79     42.21 o
  -5  17   9      477.24      543.76     60.85 o
  -4  17   9       33.88       23.00     14.86 o
  -3  17   9      314.28      335.23     24.96 o
  -2  17   9      472.05      450.29     27.00 o
  -1  17   9       22.54       50.06     24.54 o
   0  17   9      657.91      744.97     58.89 o
   1  17   9     1732.33     1742.20     98.15 o
  -4  18   9     2182.66     2094.18     75.21 o
  -3  18   9      152.94      116.66     22.87 o
  -2  18   9      465.43      572.82     37.95 o
  -1  18   9     1857.31     1747.11     95.21 o
   0  18   9     1302.44     1280.88     80.48 o
  -3  19   9     2196.79     2141.68    119.75 o
  -2  19   9     3669.20     4005.32    123.64 o
  -9   0  10      685.11      719.45     84.41 o
  -8   0  10       48.60      164.90     51.04 o
  -7   0  10      977.76     1085.56     84.41 o
  -6   0  10     3631.08     3501.08    173.73 o
  -5   0  10     3962.91     3871.72    118.54 o
  -4   0  10     3222.93     3013.72     94.19 o
  -3   0  10      288.47      304.29     18.04 o
  -2   0  10      482.55      581.14     25.16 o
  -1   0  10     1845.68     1813.17     52.59 o
   0   0  10        6.54       67.36     15.70 o
   1   0  10      799.26      894.90     38.79 o
   2   0  10      962.24      961.55     41.08 o
  -9   1  10       29.50      159.03     53.00 o
  -8   1  10      616.01      771.79     48.28 o
  -7   1  10     2013.34     2015.20     90.79 o
  -6   1  10     1538.67     1564.18     58.85 o
  -5   1  10       49.53      135.58     11.75 o
  -4   1  10     1680.58     1686.38     38.19 o
  -3   1  10     3268.64     2998.40     58.44 o
  -2   1  10     1302.59     1152.05     26.82 o
  -1   1  10       35.93       86.32      8.67 o
   0   1  10     2857.34     2844.36     59.53 o
   1   1  10     2024.82     1900.98     44.47 o
   2   1  10     1192.57     1112.55     31.68 o
  -9   2  10     3011.72     3444.46    151.64 o
  -8   2  10     2138.02     2323.11     82.86 o
  -7   2  10       30.44      128.91     26.13 o
  -6   2  10      127.95      216.96     16.47 o
  -5   2  10      923.24      927.52     29.72 o
  -4   2  10       20.73      133.82     13.68 o
  -3   2  10     1293.74     1263.26     30.85 o
  -2   2  10     5517.03     5103.14     92.17 o
  -1   2  10     3672.97     3309.23     58.38 o
   0   2  10     2732.37     2445.55     52.81 o
   1   2  10       63.04       87.61     10.46 o
   2   2  10      684.11      745.27     32.73 o
   3   2  10        6.38       58.23     13.83 o
  -8   3  10     1452.37     1792.91     81.59 o
  -7   3  10     3392.00     3258.25    178.97 o
  -6   3  10      627.02      708.23     33.66 o
  -5   3  10      322.99      374.75     18.42 o
  -4   3  10     4539.08     4385.13     80.30 o
  -3   3  10     4229.67     3836.28     71.44 o
  -2   3  10      141.07      159.98     12.56 o
  -1   3  10      305.16      298.85     15.45 o
   0   3  10     3486.91     3158.54     75.67 o
   1   3  10     4805.90     4400.81     99.43 o
   2   3  10      547.50      539.91     25.61 o
   3   3  10      885.70      949.81     42.76 o
  -8   4  10        0.10       83.63     25.94 o
  -7   4  10      436.49      597.77     37.74 o
  -6   4  10     3604.20     3456.64    134.25 o
  -5   4  10     3207.95     3141.25     69.31 o
  -4   4  10     3405.36     3198.99     62.31 o
  -3   4  10      538.66      501.06     17.25 o
  -2   4  10      703.09      758.17     23.10 o
  -1   4  10      867.31      794.37     24.60 o
   0   4  10       95.59      142.83     14.83 o
   1   4  10     2127.34     2089.78     56.44 o
   2   4  10     4437.39     4086.74     94.91 o
   3   4  10     5301.85     4842.61    133.99 o
  -8   5  10      734.35      735.85     99.13 o
  -7   5  10     1655.09     1744.19    135.45 o
  -6   5  10      265.57      314.67     27.16 o
  -5   5  10       87.91      113.94     13.92 o
  -4   5  10     2609.43     2443.18     58.18 o
  -3   5  10     2319.50     2174.70     42.89 o
  -2   5  10      840.17      745.62     22.90 o
  -1   5  10      174.11      208.30     20.41 o
   0   5  10     2757.14     2661.73     66.83 o
   1   5  10     1620.77     1410.48     43.22 o
   2   5  10     1061.23      986.25     43.66 o
   3   5  10        1.54       26.40     13.13 o
  -8   6  10      292.62      336.80     74.10 o
  -7   6  10       27.32      105.07     26.88 o
  -6   6  10       81.23      122.11     13.92 o
  -5   6  10      644.62      620.41     28.67 o
  -4   6  10      190.44      217.06     18.95 o
  -3   6  10      203.74      230.71     16.48 o
  -2   6  10     4619.18     4296.80     79.48 o
  -1   6  10     5059.46     4614.65    102.69 o
   0   6  10     1665.14     1501.58     44.72 o
   1   6  10       90.32       63.62     13.92 o
   2   6  10      220.48      235.95     24.73 o
   3   6  10      314.44      331.45     37.79 o
  -8   7  10      471.65      503.54     46.36 o
  -7   7  10     1726.10     1739.08     79.28 o
  -6   7  10      243.36      281.09     18.65 o
  -5   7  10      155.22      169.21     16.43 o
  -4   7  10     3497.83     3335.98     81.51 o
  -3   7  10      842.27      740.62     24.97 o
  -2   7  10       45.03       52.94      8.86 o
  -1   7  10       46.52       79.19     11.58 o
   0   7  10      621.26      572.54     25.26 o
   1   7  10     1185.58     1096.47     46.36 o
   2   7  10        1.28        9.39     11.78 o
   3   7  10      469.30      480.94     47.11 o
  -8   8  10        3.25       27.48     28.46 o
  -7   8  10      118.04      110.91     37.30 o
  -6   8  10     1180.10     1137.64     38.02 o
  -5   8  10     1406.61     1364.59     46.44 o
  -4   8  10     1839.43     1777.50     51.84 o
  -3   8  10       68.45       74.97     11.48 o
  -2   8  10      276.67      277.11     27.63 o
  -1   8  10      205.66      214.80     16.78 o
   0   8  10      159.15      127.86     13.67 o
   1   8  10      628.86      582.53     33.53 o
   2   8  10     1402.14     1316.25     53.62 o
   3   8  10      861.25      760.68     59.87 o
  -8   9  10      326.82      304.27     52.02 o
  -7   9  10     2391.09     2338.96    130.54 o
  -6   9  10      286.93      315.71     22.36 o
  -5   9  10       31.72       43.28     11.31 o
  -4   9  10      588.46      568.33     26.86 o
  -3   9  10     1055.59      997.72     30.19 o
  -2   9  10      240.42      254.13     21.47 o
  -1   9  10      636.48      645.07     30.02 o
   0   9  10     1091.67     1066.63     33.52 o
   1   9  10      770.63      735.31     33.95 o
   2   9  10      227.68      194.47     23.48 o
  -7  10  10       12.32       20.61     27.48 o
  -6  10  10        2.95       14.52      9.28 o
  -5  10  10       74.69       68.68     12.45 o
  -4  10  10       55.72       72.23     13.14 o
  -3  10  10       94.13      103.96     11.38 o
  -2  10  10     1912.62     1792.23     54.18 o
  -1  10  10     1002.21      982.94     38.39 o
   0  10  10      228.04      236.86     22.33 o
   1  10  10       46.45       33.35     18.16 o
   2  10  10       59.11       40.24     24.54 o
  -7  11  10       86.33       93.24     34.35 o
  -6  11  10        4.57       11.78     30.43 o
  -5  11  10      139.61      133.06     15.93 o
  -4  11  10      480.08      469.07     25.18 o
  -3  11  10       37.79       55.25     12.80 o
  -2  11  10      160.52      157.78     27.13 o
  -1  11  10       72.13       65.52     14.06 o
   0  11  10      328.29      291.71     24.23 o
   1  11  10      342.65      337.64     44.17 o
   2  11  10      161.93      126.62     32.39 o
  -7  12  10      471.84      537.87     67.72 o
  -6  12  10     1402.55     1382.96     95.21 o
  -5  12  10     1296.63     1185.72     40.20 o
  -4  12  10       77.67      103.82     15.14 o
  -3  12  10      315.84      328.45     23.32 o
  -2  12  10       30.64       36.10     13.83 o
  -1  12  10        2.02       17.37     11.73 o
   0  12  10       30.25       32.37     13.23 o
   1  12  10     1181.40     1140.53     74.60 o
  -6  13  10       42.05       62.82     34.35 o
  -5  13  10       92.95       98.60     16.07 o
  -4  13  10      725.26      685.17     30.47 o
  -3  13  10      575.36      547.95     28.09 o
  -2  13  10        8.90       18.19     11.85 o
  -1  13  10       51.79       61.07     14.19 o
   0  13  10      654.53      641.91     53.98 o
   1  13  10      193.32      179.62     35.33 o
  -6  14  10       15.86        7.85     27.48 o
  -5  14  10       24.15       34.69     14.74 o
  -4  14  10      160.98      170.59     18.22 o
  -3  14  10       48.93       37.64     12.16 o
  -2  14  10     1328.82     1262.07     44.73 o
  -1  14  10      274.18      289.44     31.57 o
   0  14  10       13.78       16.69     20.61 o
   1  14  10       85.99       94.23     29.45 o
  -5  15  10        3.31       20.94     14.05 o
  -4  15  10       15.05        6.48     13.33 o
  -3  15  10       21.22       68.92     19.43 o
  -2  15  10       31.08       82.48     20.49 o
  -1  15  10       66.81       59.19     20.50 o
   0  15  10      110.02      103.06     30.43 o
  -4  16  10       49.72       36.32     31.41 o
  -3  16  10        5.21        0.40     19.14 o
  -2  16  10      277.80      325.26     48.09 o
  -1  16  10      594.39      665.47     55.95 o
  -8   1  11      105.54      160.82     29.84 o
  -7   1  11      181.88      164.80     31.14 o
  -6   1  11      344.36      353.15     26.07 o
  -5   1  11      975.05      928.94     35.97 o
  -4   1  11     1870.32     1767.25     70.18 o
  -3   1  11      686.47      655.15     26.02 o
  -2   1  11       56.20       66.12     10.95 o
  -1   1  11      498.10      433.14     18.60 o
   0   1  11       14.59       21.51      7.59 o
   1   1  11      117.72      134.26     13.04 o
   2   1  11      132.92      150.74     13.90 o
  -8   2  11       46.02      106.49     26.71 o
  -7   2  11       47.10       67.50     24.46 o
  -6   2  11      229.16      244.20     23.62 o
  -5   2  11      244.76      261.32     20.46 o
  -4   2  11      227.77      267.48     27.24 o
  -3   2  11       23.93       36.28      9.09 o
  -2   2  11        1.39       15.76      7.77 o
  -1   2  11        1.58       18.10      8.46 o
   0   2  11        1.18       18.77      8.52 o
   1   2  11       53.50       95.95     13.83 o
   2   2  11      149.41      142.22     19.55 o
  -8   3  11     1175.88     1289.72     95.21 o
  -7   3  11      395.83      364.09     41.99 o
  -6   3  11        4.06       28.68     12.07 o
  -5   3  11        1.67       75.58     34.35 o
  -4   3  11      128.45      133.45     11.22 o
  -3   3  11      288.15      303.49     18.12 o
  -2   3  11      337.21      382.12     20.26 o
  -1   3  11     1668.61     1585.54     47.34 o
   0   3  11      842.58      769.90     30.34 o
   1   3  11      899.61      799.76     31.69 o
   2   3  11       48.01       60.52     14.38 o
  -8   4  11       50.92       99.13     40.24 o
  -7   4  11       19.04       29.45     28.46 o
  -6   4  11      269.97      247.53     24.08 o
  -5   4  11        0.78        2.24      8.35 o
  -4   4  11        0.31       19.84      6.56 o
  -3   4  11      129.92      143.08     16.29 o
  -2   4  11     1808.53     1639.02     46.94 o
  -1   4  11     1034.65      939.00     37.17 o
   0   4  11        0.49       10.65      8.07 o
   1   4  11      260.80      245.37     20.19 o
   2   4  11      801.11      704.73     54.97 o
  -7   5  11       21.41       34.75     14.74 o
  -6   5  11       22.76       53.56     14.25 o
  -5   5  11      422.79      452.16     24.11 o
  -4   5  11      692.43      661.77     29.60 o
  -3   5  11      510.40      484.50     21.51 o
  -2   5  11      167.55      190.21     15.69 o
  -1   5  11       71.44       67.93     11.39 o
   0   5  11       59.37       34.89     10.24 o
   1   5  11      100.91       90.39     22.57 o
   2   5  11      107.51      127.60     29.45 o
  -7   6  11      147.66      164.59     22.59 o
  -6   6  11      677.75      639.27     27.68 o
  -5   6  11      466.00      454.81     24.29 o
  -4   6  11        3.13       35.02     10.82 o
  -3   6  11      685.45      691.60     25.77 o
  -2   6  11      461.80      473.48     21.88 o
  -1   6  11      324.74      282.81     19.69 o
   0   6  11       15.72       30.20     10.07 o
   1   6  11      672.58      674.30     53.98 o
   2   6  11      603.75      587.93     52.02 o
  -7   7  11      780.93      853.04    104.53 o
  -6   7  11      218.51      213.57     18.59 o
  -5   7  11        7.01        9.84     12.73 o
  -4   7  11      195.19      193.38     18.71 o
  -3   7  11       72.99       89.19     14.53 o
  -2   7  11      334.14      420.21     20.86 o
  -1   7  11     1432.11     1319.15     38.69 o
   0   7  11      643.32      607.02     26.96 o
   1   7  11      888.28      889.26     62.82 o
  -7   8  11     1049.17     1135.62     88.34 o
  -6   8  11      485.21      480.31     25.26 o
  -5   8  11      182.32      174.51     17.98 o
  -4   8  11        0.03       13.75      9.85 o
  -3   8  11      573.39      550.89     28.20 o
  -2   8  11      780.36      734.66     32.64 o
  -1   8  11      486.11      453.58     22.01 o
   0   8  11        5.08       26.61     15.71 o
   1   8  11      572.15      493.70     48.09 o
  -7   9  11        1.74       28.46     29.45 o
  -6   9  11      546.78      638.50     28.51 o
  -5   9  11     2312.39     2174.07     60.69 o
  -4   9  11     2243.86     2167.16     61.27 o
  -3   9  11     2736.86     2406.29     66.82 o
  -2   9  11       99.39       97.48     15.25 o
  -1   9  11      259.75      286.60     23.60 o
   0   9  11      715.83      648.48     43.21 o
   1   9  11       75.12       70.67     26.50 o
  -6  10  11     2184.76     1997.02     57.17 o
  -5  10  11     1258.61     1224.90     42.06 o
  -4  10  11       26.79       22.36     10.29 o
  -3  10  11      518.58      510.29     27.68 o
  -2  10  11     1679.26     1529.55     68.33 o
  -1  10  11     1010.01      909.69     50.18 o
   0  10  11       48.56       53.32     28.46 o
   1  10  11     1042.49      956.00     67.72 o
  -6  11  11      570.30      569.28     35.73 o
  -5  11  11      109.99      114.20     15.49 o
  -4  11  11      464.75      511.99     27.34 o
  -3  11  11        0.11       16.93     10.34 o
  -2  11  11      347.21      350.68     32.67 o
  -1  11  11     1735.44     1704.22     70.93 o
   0  11  11     2234.30     2178.07     91.77 o
  -5  12  11      286.72      251.36     28.32 o
  -4  12  11      313.06      362.23     50.55 o
  -3  12  11     1455.79     1422.72     62.01 o
  -2  12  11     2274.34     2124.43     80.32 o
  -1  12  11      462.14      382.46     47.11 o
   0  12  11      170.65      210.05     37.30 o
  -5  13  11     1075.17     1076.73     64.78 o
  -4  13  11     1805.46     1801.16     71.22 o
  -3  13  11     1310.43     1235.76     78.52 o
  -2  13  11       21.14        9.52     16.69 o
  -1  13  11        2.05      -10.10     15.60 o
  -3  14  11      384.54      379.04     75.58 o
  -2  14  11     1668.57     1663.68     90.30 o
  -7   0  12      702.50      577.13     77.54 o
  -6   0  12      221.20      259.12     56.93 o
  -5   0  12      743.56      696.90     41.71 o
  -4   0  12     3947.90     3685.61    152.14 o
  -3   0  12     2200.28     1924.76     94.23 o
  -2   0  12      484.59      434.04     26.96 o
  -1   0  12      127.83      129.56     27.48 o
   0   0  12      554.25      584.00     48.09 o
  -7   1  12       89.74      126.84     54.47 o
  -6   1  12      296.87      303.67     50.99 o
  -5   1  12      845.26      820.94     31.64 o
  -4   1  12      540.66      575.08     29.45 o
  -3   1  12       54.44       34.87      9.36 o
  -2   1  12     1003.34     1034.74     35.59 o
  -1   1  12     1081.05     1021.32     45.11 o
   0   1  12      484.28      419.70     29.15 o
  -6   2  12      395.40      356.44     38.21 o
  -5   2  12       61.94       85.57     14.14 o
  -4   2  12      649.93      672.01     31.23 o
  -3   2  12      380.77      372.99     20.35 o
  -2   2  12      146.97      127.20     14.42 o
  -1   2  12      383.10      409.82     28.10 o
   0   2  12     2156.31     2081.60     72.52 o
  -6   3  12      873.57      852.85     39.77 o
  -5   3  12     1264.33     1210.59    106.49 o
  -4   3  12     1155.01     1065.27     33.43 o
  -3   3  12        1.82        3.19      7.82 o
  -2   3  12     1422.83     1344.63     52.73 o
  -1   3  12     2096.26     1862.73     66.62 o
   0   3  12      920.42      804.39     40.18 o
  -6   4  12      278.96      262.83     38.12 o
  -5   4  12      287.04      320.50     29.80 o
  -4   4  12     1670.87     1590.55     43.05 o
  -3   4  12     1699.09     1499.31     50.29 o
  -2   4  12     1519.22     1302.47     56.44 o
  -1   4  12      191.86      141.72     24.05 o
   0   4  12       10.80       24.59     12.43 o
  -6   5  12      444.73      395.09     28.65 o
  -5   5  12     1359.56     1267.29     57.15 o
  -4   5  12     1154.98     1067.07     85.39 o
  -3   5  12       24.69       50.22     12.45 o
  -2   5  12      658.09      605.27     31.23 o
  -1   5  12      667.20      644.18     35.00 o
   0   5  12      899.72      761.67     38.85 o
  -6   6  12     1005.40      973.15     48.27 o
  -5   6  12        4.02       15.38     14.05 o
  -4   6  12      200.75      216.80     27.77 o
  -3   6  12      131.72      156.98     18.59 o
  -2   6  12       12.64       12.10     11.07 o
  -1   6  12     1101.91     1066.43     41.84 o
   0   6  12     3034.16     2855.21     91.91 o
  -6   7  12      453.98      473.09     40.24 o
  -5   7  12      231.76      239.80     28.39 o
  -4   7  12      292.74      204.10     26.75 o
  -3   7  12       91.42      101.95     27.48 o
  -2   7  12      993.50     1017.66     40.25 o
  -1   7  12     1054.12      948.65     39.40 o
  -5   8  12      708.23      687.29     41.39 o
  -4   8  12      887.61      721.26     47.60 o
  -3   8  12     1040.08      842.46     47.73 o
  -2   8  12      902.77      817.91     47.57 o
  -1   8  12      190.56      178.64     20.04 o
  -5   9  12      441.66      463.28     41.22 o
  -4   9  12      230.39      233.28     28.27 o
  -3   9  12      147.63      159.03     25.23 o
  -2   9  12      297.70      315.29     34.11 o
  -4  10  12      216.21      233.60     35.33 o
  -3  10  12       12.59       24.00     15.75 o
 
